# Supplementary material for: Single-cell and spatial transcriptomics analysis of human adrenal aging
Source: Mol Metab. 2024 May 6;84:101954. doi: 10.1016/j.molmet.2024.101954 (PMC11101872; doi:10.1016/j.molmet.2024.101954)
Supplement: Multimedia component 1 [file mmc1.xlsx]

## Sheet: GTEx sample info
Supplementary Table 1
The characteristics of samples in GTEx analysis
	Young (n = 163)	Elderly (n = 69)	P-value (Fisher's exact test)
Sex = Female (%)	59 ( 36.2)	33 (47.8)	0.131
Age (%)
20-29	18 ( 11.0)	0 ( 0.0)
30-39	20 ( 12.3)	0 ( 0.0)
40-49	44 ( 27.0)	0 ( 0.0)
50-59	81 ( 49.7)	0 ( 0.0)
60-69	0 ( 0.0)	63 (91.3)
70-79	0 ( 0.0)	6 ( 8.7)

## Sheet: GTEx DEA
Supplementary Table 2
Differential expression analysis between young and elderly in GTEx data. Genes with positive log2FC are upregulated in the elderly.
Abbreviations log2FC: log 2 fold-change p_val_adj: adjusted P-value
gene	log2FC	p_val_adj
IL6	3.35991	3.63908e-30
CXCL8	3.08897	4.4462e-26
SELE	3.06037	2.83914e-21
CXCL1	2.95182	1.13199e-29
MTND5P11	2.0005	8.52452e-17
MYL2	1.90609	6.49103e-08
TP53AIP1	1.85309	6.33174e-19
IL1B	1.83857	1.71202e-12
CXCL2	1.79886	1.20289e-14
MYH7	1.74679	7.65224e-08
STC1	1.71371	5.715e-09
PPFIA4	1.57838	7.73791e-10
FAT2	1.56487	5.61694e-17
AC005261.5	1.55265	2.43333e-08
AREG	1.55165	6.03024e-09
LIF	1.47636	2.8997e-13
ZNF460	1.47241	1.76714e-08
CYP19A1	1.44947	2.53533e-05
RGS16	1.44923	1.93979e-10
GFAP	1.42177	5.34202e-15
HSFX4	1.40877	1.67311e-06
FOSB	1.39696	0.000149854
AC053503.4	1.34144	1.58198e-07
C2orf66	1.28634	0.00340518
DES	1.28493	4.42705e-07
CCL21	1.27813	4.43403e-07
CCL8	1.26108	4.18024e-08
SLC2A3	1.24404	1.71533e-08
CCL3	1.22732	8.47311e-07
HSFX3	1.22396	7.10667e-05
AC093330.1	1.20482	3.57916e-06
DUSP2	1.18737	2.42814e-07
AC243829.4	1.18516	3.42679e-06
IER3-AS1	1.17953	3.48916e-07
RYR2	1.17931	2.2808e-05
ADM	1.17301	1.78041e-11
ARC	1.1585	0.00692125
SNAP25	1.14688	6.69802e-05
CCL2	1.13916	5.715e-09
NR4A3	1.12709	0.00171868
THAP2	1.11724	7.65659e-05
GEM	1.11686	6.89807e-05
IER3	1.11672	3.57916e-06
KCNT1	1.11261	1.10736e-07
LINC01679	1.09996	1.78285e-05
ADAM11	1.08481	1.05959e-09
CCL4	1.08023	2.70963e-07
CBARP	1.07731	0.000154824
SEMA3A	1.07412	7.67173e-09
RGS1	1.07318	0.000100369
MTCL1	1.07252	0.00150705
RELN	1.07201	6.42332e-05
ATF3	1.06181	0.000233285
OASL	1.04496	0.000175208
ACTN2	1.03446	8.85633e-06
CCL4L2	1.03103	0.000790824
MT1A	1.0253	0.000868482
HBA2	1.02467	0.0149067
ACKR1	1.02222	1.03953e-06
AC024361.1	1.02213	0.000345712
SERPINE1	1.02163	2.63717e-05
ACTG2	1.02069	0.000361639
GABRD	1.01558	1.67311e-06
BACH2	1.00775	0.00042348
CXorf40B	1.00405	6.24062e-06
PGAP1	1.00396	0.00257783
HADHAP1	1.0022	1.03874e-07
GNLY	0.993676	5.03293e-06
STC2	0.992392	8.89385e-05
ADAMTS4	0.985313	0.000753895
CYR61	0.981203	1.3719e-05
NR4A2	0.977267	0.0128348
DIO2	0.968151	0.00256319
LINC00632	0.9672	0.00485926
ACKR3	0.952997	8.86422e-07
ZNF331	0.947097	0.00372196
HILPDA	0.946791	4.85628e-07
DUSP5	0.944635	0.00070687
CACNA1A	0.941832	0.00372952
SIK1B	0.94137	0.00373033
CTH	0.94008	0.00853434
ELAVL3	0.934984	0.00202401
MEI1	0.929994	1.67311e-06
OSM	0.929912	4.71141e-05
ZFP36	0.929696	6.97514e-07
AC025259.3	0.924534	0.00608691
SIK1	0.92399	0.00389526
ANXA8	0.916132	4.62675e-06
STK19B	0.91441	0.00169885
HBA1	0.898687	0.0330638
REG3G	0.896265	0.00342677
AC087521.1	0.89364	4.62675e-06
IGLC2	0.888216	0.0459334
HBB	0.887858	0.0384764
SYT2	0.884828	0.0015371
HBEGF	0.884658	3.91374e-08
LINC00664	0.878088	0.00485926
ACTC1	0.872054	0.0046111
FAM83D	0.869423	0.000346411
LYPD3	0.869025	0.00190807
AC037198.1	0.864627	0.00281201
MAFF	0.863558	0.000481424
PADI2	0.861262	9.51066e-05
FOSL1	0.859849	0.00170484
KRT8P47	0.857758	0.00977913
IQSEC3	0.856369	0.00157631
NRXN3	0.854544	0.0107275
EGR3	0.854152	0.00536727
AC114947.2	0.846945	0.00267974
AC011511.5	0.841606	0.000264772
C11orf96	0.833443	2.1499e-05
ADGRG3	0.828835	0.000721572
MPZL2	0.827105	1.42577e-05
CD69	0.826985	0.000304768
MVD	0.826565	0.00139985
AC010655.2	0.814136	8.28388e-06
TPSG1	0.813463	0.00270302
ABTB2	0.812173	0.00701124
SYT12	0.808725	0.0190162
CNN1	0.80817	0.00052038
NR4A1	0.80541	0.0138966
PLCH2	0.801421	0.0130403
AC079779.2	0.796125	0.00182687
GADD45B	0.794502	7.5148e-07
RTN4R	0.792955	0.000567438
STAB2	0.787969	2.63717e-05
SEMA3B-AS1	0.78776	0.00204742
EGR2	0.787479	0.00239388
CERS1	0.786195	0.0111913
ARL5B	0.778831	0.00113706
TMEM151B	0.778429	0.00610818
PTX3	0.774438	0.0292926
AL355075.3	0.773818	0.000175208
PTGS2	0.772153	0.00157631
PNP	0.768893	0.000172611
FLNC	0.768447	0.00225725
BRSK2	0.759741	0.00418656
AL117336.2	0.758473	0.00583208
PRDM1	0.757353	6.5146e-09
LINC01588	0.756579	0.0185496
GALNT14	0.755545	0.0103222
RASD1	0.752807	0.013542
F2RL3	0.752564	0.00684141
C17orf107	0.751324	0.000718926
IPCEF1	0.746304	8.83189e-07
ADAMTS9-AS1	0.74483	0.0021792
GCH1	0.744477	0.000893213
KCNK5	0.743865	0.0428159
ZNF432	0.740768	0.000549978
CSRNP1	0.740757	0.000989568
ZC3H12A	0.736168	0.0036423
SDCBP2	0.735261	0.00281201
NR5A2	0.731837	2.56003e-05
PIGA	0.730167	0.000536538
CXorf40A	0.728093	0.00389837
TNFAIP3	0.72697	6.17154e-05
CH25H	0.726396	0.00113706
AC124798.1	0.725363	0.000113846
CNIH2	0.723934	0.0340229
TCIM	0.72373	0.00036474
TAC1	0.723444	0.00834337
SNHG15	0.717344	9.33942e-05
NKAIN1	0.71623	0.0458843
CPLX3	0.715003	0.0147261
MEGF11	0.712591	3.90003e-05
MT1M	0.71231	0.000129162
MT2A	0.711806	0.00621397
ARID5A	0.711053	5.80557e-05
AC087521.3	0.709886	0.000616411
AC005363.1	0.699405	0.00407712
CD200	0.698208	0.0029234
MT1G	0.697632	0.0025356
SNORA67	0.69264	0.0017364
TTC9B	0.691832	0.000759944
FAM131B	0.69175	0.0174983
AC099489.1	0.690839	4.83063e-05
SNORD35A	0.689115	0.00560201
ZBTB21	0.688929	0.00108485
PCDH17	0.688576	0.000105694
MEG9	0.688139	0.00390993
SNORD83B	0.686586	0.00292594
SNORA25	0.685985	0.0032686
PDLIM3	0.683654	0.000130451
MYPN	0.68316	0.00367464
WSCD2	0.682891	0.007802
PCP4	0.681907	0.00403055
CLCF1	0.681004	0.0129808
FREM2	0.679789	0.0136185
OLR1	0.677854	0.0226424
ESM1	0.674232	0.0176057
ZNF141	0.671237	0.0129065
NDEL1	0.669553	0.00681797
TNFRSF6B	0.669194	7.47924e-07
SNORA31	0.667554	0.00501422
CAMK2N2	0.664821	0.0468571
NFKBID	0.664594	1.68174e-05
SNAI1	0.66421	6.97514e-07
EGR1	0.663926	0.00523499
TIPARP	0.663473	0.0034578
RDH10-AS1	0.662327	0.00115228
DLL1	0.661178	0.000494839
B4GALNT4	0.658697	0.0276484
RASGRP1	0.6583	1.67311e-06
HES4	0.656904	0.00653585
AC090617.5	0.656825	0.00127669
SOX7	0.653511	1.4217e-05
MMP9	0.651776	0.00270302
RRM2	0.65149	0.0288948
SLC22A31	0.650944	0.0106494
SOCS3	0.650827	0.00589627
IDI1	0.649056	0.0036423
BDKRB2	0.648563	0.00366996
GCNA	0.647262	0.0123547
AC091230.1	0.647003	0.01557
AL121895.1	0.646854	0.0225676
PITX1	0.646224	0.0129116
TRBC2	0.641812	0.0024008
GPR4	0.64164	5.80557e-05
AC005261.1	0.639996	0.0147394
KRT16	0.638002	0.0257854
ANOS1	0.637553	0.0130805
SOCS1	0.637116	0.00147405
SYTL1	0.637075	0.000163605
AC010327.1	0.635857	0.00107546
ITK	0.634975	0.000983141
ZBED1	0.633892	0.013714
NAMPT	0.63353	0.000983308
SLC19A2	0.631205	0.00136878
AL596442.2	0.631093	0.013714
AJAP1	0.629899	0.0110629
SPRY1	0.627838	3.90003e-05
HMGCS1	0.626174	0.0231466
ATP1B3	0.62519	0.0202419
RF01978	0.624357	0.0179193
AL645608.7	0.622938	0.0160108
SNORD36A	0.621856	0.00208795
SNORD58C	0.621651	0.00282049
CD83	0.621041	0.0228268
AP000763.4	0.620608	0.000789688
AP001468.1	0.619449	0.0167203
KCNA2	0.619365	0.0282779
HSD17B7P2	0.618408	0.000505814
UPP1	0.618129	3.67103e-05
MYL3	0.614155	0.000233285
AL627309.6	0.610681	0.00233379
KLF6	0.609929	2.81615e-05
NFIL3	0.609519	0.00725976
MT1X	0.609002	0.00214637
NAT8L	0.608674	0.0268797
CYCS	0.607631	9.41125e-05
ADAMTS5	0.607315	0.0017453
AC007240.1	0.60725	0.0492558
HOXA5	0.606855	0.00767866
TREML1	0.606683	0.000143105
C10orf82	0.606154	0.027656
AC115618.1	0.605949	5.61677e-05
LMCD1	0.604588	1.42577e-05
SORCS1	0.602989	0.0464172
GPSM1	0.602759	0.000718926
DLL4	0.601244	0.00681797
PLEKHG1	0.600362	6.8961e-05
SNORD32A	0.600185	0.00516436
AF279873.1	0.599632	0.000172611
GK	0.598252	0.00403055
HSPA6	0.595934	0.0327961
TMPRSS3	0.594057	0.00262641
TNFSF14	0.593539	0.0336093
FABP6	0.593277	5.84073e-05
AL117190.1	0.591797	0.00485732
DUSP1	0.591302	0.0275494
IDI2-AS1	0.588848	0.00536783
OXCT2P1	0.588153	0.0152498
PCAT19	0.587521	0.00104691
PDLIM4	0.587378	0.00208795
ICAM1	0.585494	0.0148564
LDB3	0.585018	0.00721882
SNORA32	0.584936	0.00205802
JUNB	0.584502	0.00555924
CYCSP55	0.5839	6.72436e-05
TCEAL2	0.583827	0.0386892
PCLAF	0.58098	0.0144851
TMEM233	0.578538	0.0058331
SHISA8	0.576184	0.0074913
MMP17	0.57522	0.00595875
NOS2	0.57455	0.018853
RF01977	0.574076	0.0282303
HSPE1P7	0.573843	0.0156433
NGEF	0.573228	0.0145473
FAM19A5	0.573033	0.0179214
DTL	0.572365	0.0169207
SNORD22	0.571302	0.00204742
GPR137C	0.570357	0.0252371
MT2P1	0.569797	0.0291025
CST7	0.569088	0.000745961
ZDHHC19	0.568802	0.0370059
TRMT9B	0.568284	0.00356609
CADM3	0.56713	0.0483967
SNORD10	0.566756	0.00637127
RAB3A	0.566521	0.00503944
SCHIP1	0.565963	0.00463467
CD72	0.565962	0.0270164
VEGFA	0.565146	0.00932561
HSPE1	0.561659	0.00903545
LMAN1L	0.561625	0.0195965
TFAP2E	0.561432	9.89292e-05
GBP5	0.560593	0.00475536
SCARB1	0.560349	0.0134203
THBD	0.560102	0.000327123
GPM6A	0.559134	0.00143876
FGF7	0.558582	0.00522374
EOMES	0.558396	0.0071502
RELT	0.558222	0.00150705
GPR183	0.557679	0.00279259
BIRC5	0.556101	0.0426431
TESK1	0.555511	0.0255334
RF01979	0.554797	0.03503
BTG2	0.55313	0.0304255
RF00015	0.553044	0.00374384
KLRK1	0.552969	0.0019634
BEX5	0.552809	0.0141052
FOS	0.551383	0.0258351
MFSD4A	0.551153	0.00077416
AC026461.1	0.551069	0.00261273
PTPRD	0.550868	0.00865949
FAM27E3	0.550473	0.00523499
SNORA64	0.548669	0.013007
SPHK1	0.548336	0.00219351
MOB4	0.546653	0.030029
ZAP70	0.546077	0.00131575
GRASP	0.544327	0.000653347
ONECUT2	0.544019	0.01557
HES1	0.543556	0.00119064
TTYH1	0.543399	0.0204205
HOTAIRM1	0.542419	0.0283335
FAM166B	0.542382	0.0257854
TM4SF1	0.541903	3.59452e-06
ADAMTS9	0.54175	0.0164866
PRMT9	0.539493	0.00388208
AC022211.2	0.538864	0.0355392
DUSP8	0.537631	0.0278979
RNF165	0.53667	0.0274879
SNORD65	0.536558	0.00666129
SNORD68	0.53638	0.0104982
PIWIL2	0.536252	0.000430569
KCNJ14	0.536109	0.000189449
CDKN1A	0.535948	0.00541234
IL18RAP	0.535338	0.00984908
GUK1	0.535283	0.00342004
ATP2B2	0.535273	0.0458208
SLC7A5	0.534885	0.0455528
SNORA8	0.534855	0.000376474
USP2	0.534293	0.000983523
BX322562.1	0.534161	0.00132049
AL133243.3	0.533341	0.0086161
KDM6B	0.532139	0.00030113
AL139220.2	0.532137	0.0223323
RGCC	0.530063	0.00865875
HSPE1P4	0.529872	0.0148564
IQCJ-SCHIP1	0.527394	0.00687355
ASB2	0.525689	0.0148564
HSPE1-MOB4	0.524938	0.0127524
CD7	0.524719	0.00247375
SNORA70	0.523945	0.00610818
BEGAIN	0.523067	0.0450938
HAPLN3	0.522827	0.00616727
PPP2R2B	0.521016	0.0290324
BHLHE40	0.520958	0.000171776
FP565260.3	0.520659	0.00846107
GALNT13	0.519156	0.0244824
MCAM	0.518727	0.00621069
RBM3	0.51814	0.000742888
GRAMD4	0.517987	0.0458785
TEX14	0.517211	0.00865754
EMP1	0.515674	9.70274e-05
PDGFB	0.515311	0.000430569
PTP4A1	0.515024	0.032121
KLRC4-KLRK1	0.51457	0.00399377
SQLE	0.514544	0.047437
LYPD5	0.513916	0.000941032
HSPE1P6	0.513757	0.0205603
AC027290.2	0.512846	0.015497
ALKAL2	0.512782	0.0106431
RF01976	0.512456	0.0463687
AKR7L	0.51132	0.00503944
SOX17	0.511224	0.00466268
ISG15	0.510093	0.024586
RAB26	0.509661	0.0147394
AL135905.2	0.509216	0.0336422
ESYT3	0.508769	0.0226463
METRNL	0.508744	0.000809802
LRP8	0.507838	0.00190311
EEF1AKMT4	0.506611	0.031438
TRIM9	0.506005	0.0187602
PLK2	0.505804	0.012485
AL023284.4	0.505738	0.0147394
OSMR-AS1	0.504816	0.00012633
ELL2	0.504766	0.0153392
GRIA1	0.502756	0.0245979
MEDAG	0.502431	0.0282514
AC010761.5	0.502351	0.0156247
HPN	0.502341	0.00171736
PPP1R15A	0.502091	0.0117979
NAMPTP1	0.501842	0.00963428
HMGN1P3	0.500629	0.00171868
KLF4	0.500082	0.031485
MIR222HG	0.499723	0.00226105
PKIB	0.498834	0.0141052
SNORD38B	0.49805	0.0323455
JUND	0.4979	0.0118032
SRL	0.4978	0.0300959
SNORD73A	0.497089	0.00181494
UNC13A	0.496855	0.0201126
PER1	0.495494	0.00759771
AP002387.1	0.493961	0.00147405
AL355994.2	0.492277	0.0034606
AC244021.1	0.491307	0.00460881
MFAP4	0.489832	0.000573424
AGAP2	0.488997	0.000726848
SNORA10	0.4887	0.0303125
ACAT2	0.488525	0.0143167
KIF21B	0.488459	3.0812e-06
ZNF367	0.487836	0.004945
GJC2	0.487622	0.00625919
TNFRSF10D	0.486126	0.000237308
SKA1	0.485525	0.0211249
FUT1	0.48482	0.012136
PELI1	0.483974	1.06102e-05
SLC25A19	0.483444	0.0367748
FAM131C	0.48243	0.00247062
NEBL	0.482202	0.0255461
USP36	0.481787	0.00637127
TMEM184A	0.481595	0.0264853
ARHGDIG	0.480712	0.0437727
ANKRD37	0.480665	9.40003e-05
AC100786.1	0.480316	0.0193787
NFKBIZ	0.479036	0.00300243
KCNAB3	0.478727	0.000122869
MYCT1	0.478621	0.00131439
RHOH	0.47861	0.00383738
SNORD18C	0.477823	0.00914486
ADGRB1	0.477526	0.0292124
CLDN5	0.477507	0.00171868
MIDN	0.476736	0.00257954
SLC25A25	0.476666	0.00799303
CDHR5	0.475037	0.0485652
MCF2L	0.474985	0.0175918
SLC47A1P2	0.473127	0.0247144
FBXW4P1	0.47141	0.00218349
BATF3	0.470469	0.000398134
RASD2	0.470347	0.0420409
CA2	0.469909	0.0391171
CYP21A1P	0.469295	0.0384371
NUP62CL	0.468804	0.00409195
ETV4	0.468269	0.0297055
SNORD38A	0.467827	0.0130819
BANP	0.467477	0.0024591
GBP1	0.466093	0.00277463
NRXN2	0.465468	0.0154143
GZF1	0.464797	0.000171161
THBS1	0.464387	0.0413224
AC073655.2	0.463901	0.0011686
AMH	0.463756	0.0345372
CYP11B1	0.461923	0.0285744
RBP7	0.461081	0.00342088
FGF9	0.461042	0.033492
STX4	0.459701	0.00615534
SNORD36C	0.459105	0.0239819
RF00099	0.45907	0.00205802
SNHG3	0.45867	0.00621397
SLC25A25-AS1	0.458481	0.00372952
ADGRE2	0.457341	0.00512956
IFITM10	0.457169	0.0207057
SNORD87	0.456724	0.00205802
HSPE1P3	0.456452	0.0308477
MT1F	0.45609	0.0345021
RPL21	0.455726	9.70274e-05
AL359921.2	0.455683	0.00147405
S100A16	0.455468	0.004945
HSPD1	0.455263	0.0211354
ITGB3	0.454839	0.0254589
FGF14	0.454758	0.0179214
TGFB2-OT1	0.453529	0.00246946
AC092718.2	0.452425	0.0143176
CHMP4BP1	0.452216	0.005401
SNHG17	0.451987	0.00857933
GNL3	0.450469	0.00110789
SPAG5	0.450359	0.0112642
AKAP12	0.450177	0.0242681
AC007160.1	0.450174	6.94331e-05
CARMN	0.448874	0.0242681
CDT1	0.448834	0.00847964
CYCSP45	0.448093	0.012963
LCK	0.447479	0.0113078
AC004801.2	0.446459	0.00903545
DOC2B	0.446453	0.00803104
AC016773.1	0.446098	0.022792
ADAM8	0.445219	0.00143876
HSPE1P2	0.444719	0.0291175
SERPINB9	0.444587	0.000803429
AP003396.3	0.444084	0.0279993
CARMIL2	0.443351	0.0404191
NPIPB5	0.442766	0.00511282
AC018682.1	0.442679	0.0214044
FLT1	0.442336	0.0281682
CLCN2	0.442321	0.00838196
TRBC1	0.442057	0.0382671
ANGPT2	0.441982	0.00865875
HSH2D	0.441892	0.0102649
AL133351.1	0.441772	0.0036423
SLC18A2	0.441297	0.0454367
AC092902.6	0.441035	0.0449914
ANO9	0.440995	0.00497232
PITPNM1	0.440976	0.0346359
LETM2	0.440889	0.0129165
AL117190.2	0.440521	0.0101084
RASSF9	0.440367	0.0424084
DXO	0.439843	0.0112876
C19orf48	0.439752	0.00368387
GK-AS1	0.439466	0.0436184
HOMER1	0.439286	0.0152498
AL161421.1	0.439074	0.00195522
EGLN3	0.437875	0.0299806
AVPI1	0.437362	0.03503
TNXB	0.437211	0.029441
PTGIR	0.437069	0.000868482
SNORA61	0.436707	0.00838196
POMC	0.436399	0.0485652
ISG20	0.436328	0.00691224
ARTN	0.436273	0.0232502
HAPLN2	0.435572	0.0233225
AC048382.6	0.435068	0.00963428
ATP6V1G2	0.434234	0.00340518
RNF122	0.433828	0.0114512
SPSB1	0.433543	0.0161865
RF00056	0.4335	0.0237242
IGFBP3	0.43348	0.0403878
UBE2QL1	0.432558	0.0414373
PLAUR	0.431927	0.00632948
MVK	0.431164	0.0315827
SNHG1	0.430003	0.00277463
LAG3	0.429692	0.00725334
ODC1	0.429368	0.00438469
CCNL1	0.428829	0.00261541
NPIPB3	0.428761	0.00196137
ADAMTS1	0.428734	0.0271931
SYCP2L	0.428692	0.0217596
CYP21A2	0.428006	0.0260917
CD3E	0.427454	0.0286908
ZNF616	0.427292	0.00536783
SNORA7A	0.427209	0.0130403
FXYD1	0.427178	0.0149145
AL136131.3	0.426449	0.0314397
C3orf35	0.425837	0.010281
TG	0.42583	0.0480081
MBP	0.425551	0.0162771
SCN1B	0.425121	7.54305e-05
AC009630.2	0.42453	8.84651e-05
STK19	0.424263	0.00691966
HSPD1P5	0.423293	0.0343595
CD247	0.422806	0.00575055
AC020907.2	0.42207	0.0167019
SEMA3F	0.421936	0.0111747
PAX6	0.421501	0.000941032
CMYA5	0.420106	0.0139642
CKS2	0.419142	0.00196137
CLEC5A	0.417637	0.0360798
AC008105.3	0.416798	0.00208795
NEGR1	0.415795	0.00752335
NPIPB11	0.415771	0.0101214
MT1XP1	0.415446	0.0281651
FGFR1	0.415266	0.000698528
KCNE4	0.413548	0.0220356
PKP1	0.413275	0.0255948
AL672207.1	0.412637	0.0265
CD96	0.412576	0.0142834
NPIPB12	0.412084	0.0144156
GNAZ	0.411929	0.0124287
CREM	0.411843	0.0102571
AC092053.2	0.411724	0.0465779
RAPGEF5	0.411498	0.00780821
HSPD1P6	0.411162	0.0297525
GFI1	0.410893	0.00390369
SLC2A6	0.410729	0.0233225
INHBA	0.409745	0.0385159
NKG7	0.409268	0.0204223
CPLX1	0.40816	0.00233118
AL391988.1	0.408114	0.00140351
SLC25A22	0.407395	0.000780371
AL135960.1	0.406932	0.0303125
CYGB	0.406785	0.020094
MPP3	0.406785	0.0281398
PDE4B	0.406273	0.0139861
AC132217.1	0.406153	0.0474928
APOLD1	0.406013	0.000366221
A2MP1	0.405931	0.0340459
LINC00334	0.405703	0.00599649
SMOX	0.405271	0.00252303
AC073610.1	0.405087	0.00170484
HSD3BP2	0.404957	0.0156742
AC079781.4	0.404908	0.00978325
RPL9	0.40489	0.0114978
MYC	0.404438	0.00223952
ZNF487	0.404385	0.00485323
TFAP2C	0.404374	0.0373393
EMD	0.404368	0.00166508
PLK3	0.404275	0.00758301
NPIPB13	0.403949	0.0126377
MAT2A	0.403665	0.0139861
RPL9P29	0.403584	0.0248797
STX1B	0.403542	0.0335918
LSMEM2	0.402922	0.00418656
RSPH4A	0.402626	0.0268153
NFKBIA	0.402001	0.00136878
C22orf34	0.401789	0.00192996
TRAF4	0.401308	0.0284542
ZFAND5	0.401303	0.0281738
AC012368.1	0.399361	0.0175043
EGFL7	0.398803	0.00457571
KLHL29	0.398578	0.00463467
IMPDH1P10	0.398125	0.00183171
AL118516.1	0.398059	0.0331094
YBX3	0.396359	0.0127625
TSKU	0.39622	0.0316354
BCL2L15	0.396208	0.0049103
ZDHHC11B	0.396184	0.0333945
AC016712.1	0.395637	0.000726848
CARD11	0.395485	0.00708342
CTGF	0.394767	0.0279728
SLC26A1	0.394202	0.0087439
AC000120.2	0.394176	0.0295754
RPL12P1	0.393921	0.00139799
ADORA2A	0.392163	0.0102174
RF01872	0.390848	0.00341092
ASIC1	0.390846	0.0151928
EPHA2	0.390128	0.00118414
LINC01480	0.389941	0.025659
AC115618.3	0.389564	0.0233225
AC105345.1	0.389467	0.00957395
ASPHD2	0.389063	0.0375334
AP003501.2	0.38879	0.00136036
AL035071.1	0.388199	0.0143981
AC007032.1	0.388128	0.00784469
AC010761.4	0.386571	0.0426903
AL136982.6	0.385684	0.0104744
AL021707.6	0.385386	0.0237242
SNHG12	0.385368	0.00847964
SLC12A5	0.384799	0.0147143
RPL36A	0.384153	0.00523272
MT1E	0.383814	0.0298259
SNORA48	0.383814	0.0296091
ZNF571	0.383529	0.0454239
IFFO2	0.383344	0.0207008
MAPK4	0.381753	0.0397736
PDPN	0.381329	0.0471846
LINC01176	0.381089	0.00963428
GSKIP	0.380475	0.0205603
IKZF3	0.379535	0.0498292
Z97986.1	0.379518	0.0040569
AL121839.2	0.378581	0.0279728
IER2	0.378444	0.0149852
TNNT3	0.378068	0.0359381
C1QTNF12	0.37785	0.010536
SBNO2	0.377411	0.0105775
ECSCR	0.376511	0.00214637
CYP51A1	0.376291	0.0362803
GOT1	0.375751	0.0340918
SLC4A5	0.375378	0.00523499
NRARP	0.375092	0.0261809
SLC25A33	0.374236	0.00202153
SNORD35B	0.374221	0.028117
AC121761.1	0.374092	0.018661
ELOVL2	0.373555	0.0174553
ADGRE4P	0.373274	0.0254217
PHYHIP	0.373033	0.0191266
MGAM	0.372991	0.0340162
AC142391.1	0.372504	0.00202401
SELENOK	0.372482	0.00960188
MEG3	0.372258	0.0133561
EIF4A1P7	0.37188	0.00230904
GTSE1	0.371516	0.0433657
PLXDC1	0.370348	0.0147143
KLRD1	0.369214	0.0241609
HMGCR	0.369099	0.0235609
TMEM121B	0.369001	0.00807052
VPS37B	0.368853	0.0192505
NEDD9	0.368843	0.0313385
INHBB	0.368593	0.0405933
AP003501.1	0.368567	0.00940745
RPL7AP53	0.368467	0.000276409
AL109659.2	0.368331	0.0345026
ROBO4	0.367522	0.00190279
SNORA18	0.366864	0.012158
DACT3	0.366721	0.0169207
GLA	0.366673	0.000154824
CEMIP2	0.366662	0.00186414
NPIPB4	0.366661	0.00575055
IL21R	0.366654	0.0459353
PPAN-P2RY11	0.36664	0.0044242
HSPD1P1	0.36613	0.048472
RUNX1	0.365692	0.0156433
AC018868.1	0.36541	0.00261273
AL513165.1	0.363861	0.0318112
MAMLD1	0.363258	0.0283919
TAF1D	0.362618	0.00202401
SEMA3B	0.362109	0.0247144
LMNB1	0.362062	0.0138953
VEGFC	0.361753	0.0147394
AC040169.1	0.360807	0.00226105
RFPL3S	0.360724	0.0291025
CAPN15	0.360713	0.00276299
TOMM40	0.360404	0.00723028
UTS2	0.360178	0.00474923
PPAN	0.35948	0.00922394
CRABP2	0.359247	0.0259804
GET4	0.359209	0.025401
ERRFI1	0.358775	0.00806081
PLXNA2	0.358335	0.0094519
CIART	0.35735	0.0153398
AL353150.1	0.35718	0.0175918
RPS27AP12	0.356311	0.0143714
BCL6B	0.355657	0.0349685
AC068385.1	0.354957	0.0345307
CHSY1	0.354772	0.0135432
AL031727.1	0.354511	0.00901528
KIF26B	0.354485	0.033331
NSDHL	0.354271	0.0495331
CEBPD	0.354176	0.024586
FAM71F2	0.353773	0.0172376
GGCX	0.353521	0.0141258
EIF4A3	0.353431	0.0089036
TSPAN5	0.353298	0.014648
PLPP3	0.353033	0.00363234
PIP4P1	0.352614	0.00217013
PTMAP4	0.352429	0.00171868
MIR1244-2	0.352408	0.00257783
G0S2	0.352253	0.0438671
FLT4	0.352095	0.00950258
ZNF876P	0.350672	0.00689018
NNMT	0.350006	0.0295812
CCNH	0.349858	0.000233285
LINC01315	0.349813	0.0340229
RASL10A	0.349726	0.0387611
PALD1	0.349301	0.000164114
NGF	0.349209	0.0453325
AC104532.1	0.348623	0.0155558
CYTL1	0.348587	0.0475328
FAM131A	0.348165	0.00595838
CAPS	0.348154	0.0121923
AC011446.2	0.347727	0.0278979
NOP2	0.347011	0.01557
AC005606.1	0.346791	0.014602
AC027290.1	0.346647	0.0244594
LINC00923	0.346616	0.0349431
ETS2	0.346333	0.000460336
AP001372.3	0.345625	0.0281398
UBE2SP2	0.34533	0.00358273
AC145207.2	0.345114	0.00119873
SIPA1L2	0.344783	0.00256319
IVNS1ABP	0.34467	0.000346411
GAS5	0.344663	0.00759771
AC084036.1	0.343884	0.0257854
PER2	0.343812	0.00737237
SLAMF6	0.343782	0.0484625
MIR1244-1	0.343749	0.00257954
HM13-AS1	0.343427	0.022792
ZNF26	0.343204	0.00557607
ARL4C	0.343066	0.0410085
RSPH14	0.342703	0.01782
ENTPD7	0.34213	0.0277568
DLK1	0.341963	0.0132266
DDIAS	0.34196	0.0129224
RHOB	0.341868	0.0445789
AL049552.1	0.341171	0.0332363
LINC00641	0.340513	0.0116192
CHD1	0.340195	0.048283
JAK3	0.340194	0.0111019
NDUFA4L2	0.340188	0.0457057
SPRY2	0.33965	0.00372952
DAZAP1	0.339144	0.0215558
SLC20A1	0.339112	0.00157959
PRC1-AS1	0.337754	0.00181494
TGFB2	0.33751	0.013714
AC113189.1	0.336757	0.0268797
RPLP0P2	0.336634	0.0222336
AP001107.7	0.335993	0.0344421
TYMS	0.335766	0.00927579
B4GALNT1	0.33554	0.0345791
STARD4	0.3349	0.0460551
HOOK2	0.334604	0.0151074
PHF10	0.334589	0.0238124
AC015813.6	0.334543	0.018661
SLC49A3	0.334407	0.00611524
CCDC85B	0.333943	0.00516251
NTMT1	0.333389	0.0140021
AC087343.1	0.333091	0.000753895
ORC1	0.332872	0.000943978
ARHGAP32	0.332748	0.00684469
PGGHG	0.331502	0.00270139
NAV1	0.331139	0.00177172
SEMA3C	0.331066	0.0372362
IRF7	0.330674	0.0360798
SNORD96A	0.33021	0.0479724
SHC4	0.330148	0.0489735
CTAGE4	0.329406	0.0338309
AP001024.1	0.329246	0.000770594
MIR7705	0.32918	0.00721882
RASA3	0.328855	0.000629556
AC003973.3	0.328548	0.0136185
PMM2	0.328337	0.0156433
FMNL1	0.328242	0.00171868
SLC26A10	0.327478	0.0172829
ARAP2	0.327322	0.0189507
CSF3R	0.326903	0.0117282
SPART-AS1	0.326784	0.0424645
AC025857.2	0.326568	0.0496935
RPS4XP7	0.326223	0.0118907
BCL2	0.326128	0.0235622
ASGR1	0.325894	0.0110181
ADORA2A-AS1	0.325133	0.0330869
NABP1	0.325091	0.0296922
U73166.1	0.324716	0.0435752
SOX2-OT	0.324542	0.02708
KIFC1	0.32406	0.0134203
RPL22L1	0.323979	0.00267974
AC007283.1	0.323278	0.00247062
NUDT9P1	0.323221	0.0290046
OVGP1	0.322706	0.0222336
VWCE	0.322086	0.020094
SLC6A16	0.321914	0.0180481
AL158151.3	0.321819	0.020051
WDR45B	0.320846	0.00436543
AL158151.1	0.320501	0.00891451
SNORD52	0.320103	0.0486118
AL589743.5	0.319935	0.0173181
CIDEB	0.319858	0.0421526
SH3TC1	0.31958	0.00205802
IL15RA	0.319199	0.00861639
ARHGAP26	0.31897	0.00891451
EME1	0.318447	0.00584523
RAD54L	0.31826	0.0130285
RAB37	0.318161	0.0241758
AL157871.1	0.317937	0.0345021
AEN	0.317682	0.0394021
NANS	0.31764	0.0024591
AC009362.1	0.317001	0.0248797
AC020910.4	0.316614	0.0175043
CORO2B	0.316585	0.00770284
SAT1	0.316194	0.00340745
AC092143.2	0.315801	0.022792
RNF126	0.315749	0.0179214
ARHGEF39	0.315486	0.00894857
AC011499.1	0.314945	0.0197412
AL121845.2	0.314619	0.0186071
ZDBF2	0.314518	0.0454307
ATAD3B	0.31389	0.042486
CLK1	0.3137	0.0469766
ADGRL4	0.313687	0.0116508
RASGRF2	0.313618	0.0342576
NXT1	0.3136	0.00870801
TPH1	0.313348	0.0274657
PIM3	0.312998	0.0283598
NOLC1	0.312181	0.0122978
NDRG1	0.311588	0.00147268
GPRIN3	0.311559	0.020258
AC090013.1	0.311345	0.00913898
AL137186.2	0.311145	0.0298259
AC008105.1	0.310309	0.00388226
KALRN	0.310245	0.00104691
CMAHP	0.310226	0.00889668
C9orf72	0.310185	0.0288797
SNX29P2	0.309682	0.0271717
AKR7A3	0.309394	0.0130819
SNORA21	0.309161	0.0232396
YRDC	0.30899	0.0147394
POFUT2	0.308963	0.00833938
HNRNPA1P8	0.308959	0.00147405
AC007728.2	0.308728	0.0267583
AC020558.2	0.308565	0.0169207
AC007537.1	0.307754	0.00296494
ZNF503	0.307597	0.0454103
CRY2	0.307389	0.022792
AL627309.7	0.306441	0.0426771
RAN	0.305363	0.0119172
PRC1	0.304472	0.0225845
UBE2SP1	0.304162	0.007802
SPATA2L	0.303681	0.0316868
AC012173.1	0.303372	0.0298259
LRRC70	0.303308	0.0454307
MAP6D1	0.303101	0.0172611
SYCE2	0.302635	0.0153392
AC022336.2	0.301859	0.012388
SEMA6B	0.301683	0.0067751
AL627389.1	0.301246	0.0129808
AC008481.1	0.300493	0.0211006
SNHG5	0.300416	0.00970024
TP53INP2	0.299573	0.0284835
EFCAB10	0.299546	0.00290248
CDC7	0.298901	0.0305337
RN7SL608P	0.298628	0.0480898
RUNX3	0.297646	0.0294545
AC098650.1	0.297612	0.022792
EIF4A1	0.29737	0.00563518
LFNG	0.297247	0.022019
RNA5SP216	0.296875	0.00359492
CREB3	0.296598	0.0140727
FKBP1A	0.296015	0.0147394
C1orf159	0.295393	0.00251994
AC115618.2	0.295383	0.0305337
ABHD17AP4	0.295042	0.0255286
AP001033.2	0.295007	0.0426771
TXK	0.294999	0.0222336
SLC17A9	0.293973	0.0153061
AC138393.1	0.293797	0.0167019
CD101	0.29378	0.0464172
IER5L	0.293503	0.0165294
AC009318.1	0.292606	0.0410085
C7orf50	0.292303	0.000370331
PANO1	0.29228	0.0241609
RPL5P29	0.292229	0.00479582
PRR16	0.291432	0.0499072
AFAP1L1	0.290597	0.0204375
AC008147.2	0.290489	0.0446944
DNAH17	0.29022	0.0266518
PDE1B	0.288936	0.00575055
SHB	0.288797	0.0422834
RRP12	0.288348	0.0458843
GINS4	0.288216	0.00192996
PXDC1	0.288124	0.00209449
ARHGEF26	0.288102	0.0460851
UBE2S	0.288007	0.0148564
PI4KAP2	0.287944	0.0299806
TMUB1	0.286395	0.0475103
RPL35	0.28635	0.00667634
KAZN	0.286	0.0150736
CBWD4P	0.285877	0.0214422
AP001189.1	0.285697	0.0137722
AC132872.3	0.284858	0.0100463
AC026471.4	0.284716	0.0248797
MIR4751	0.284476	0.0173466
AC011558.1	0.284448	0.0317783
AC006064.4	0.284385	0.00697173
DUSP6	0.284239	0.00503944
ACAP1	0.283692	0.00914211
CACNB4	0.283638	0.0094519
SCML1	0.283549	0.00475416
AC092118.2	0.283281	0.0218951
AP001453.2	0.28315	0.0124177
TTC16	0.282871	0.0305842
AC097461.1	0.28287	0.0445576
P2RY11	0.282524	0.00759771
PYCR3	0.281891	0.00834337
PTGDR2	0.281742	0.0384764
ASRGL1	0.281717	0.0454884
ALG13	0.281637	0.00402146
ARHGDIA	0.281512	0.00208795
AL390728.6	0.281388	0.0178387
CDC42EP2	0.281266	0.0223668
AC087623.1	0.280916	0.0415862
PPRC1	0.280297	0.0252354
LAMA4	0.279077	0.0127625
CENPH	0.279069	0.0117303
AP003465.1	0.278741	0.00671625
RPL34P27	0.278615	0.0380584
AL136084.2	0.278534	0.0116508
SRM	0.278507	0.00387396
NPIPB14P	0.278278	0.0219413
CP	0.278123	0.00310012
DDX21	0.277969	0.0255994
SLC25A28	0.277725	0.0161796
U62317.2	0.277687	0.00401625
LAYN	0.277211	0.0307394
RPL24P7	0.277187	0.00963428
VENTX	0.276336	0.0305337
EFHD2	0.276313	0.0497618
DNAJB9	0.275662	0.0362938
SLC25A39	0.275618	0.0222336
AL136126.1	0.27544	0.0284795
ZFC3H1	0.275214	0.0261809
GAPDHP72	0.274879	0.0265
NAV2	0.274713	0.0111821
GRIN3B	0.274494	0.0391171
DUS1L	0.274363	0.010001
PHC2	0.274288	0.0402368
FANCA	0.274278	0.01155
PNCK	0.274143	0.0248797
RPS4XP2	0.274034	0.0199888
RPS7	0.273503	0.00130535
AC003102.1	0.273489	0.0454103
RPL35P5	0.272988	0.0104744
TUBA8	0.27269	0.0118676
FLYWCH2	0.272638	0.00351449
AP000892.3	0.272628	0.0114978
AL162742.2	0.272604	0.0280281
SPATA18	0.272588	0.0497618
CCDC107	0.272382	0.0111907
RPL13	0.271718	0.00670303
NT5M	0.271553	0.0435399
ATF5	0.271532	0.0106959
MC1R	0.271337	0.0248797
CCDC74BP1	0.271119	0.0397621
AL157871.6	0.270702	0.0388213
RPL26P6	0.270454	0.00391767
AC016825.1	0.270437	0.00307118
AC092017.1	0.270406	0.032517
AC009413.1	0.27032	0.0496935
AL359922.2	0.270286	0.0175043
AP001160.1	0.270278	0.0470694
RPS19	0.270006	0.0141258
IFRD2	0.26986	0.014648
ZNF598	0.269334	0.0254226
SETBP1	0.269242	0.0327069
AC114728.1	0.268733	0.0174553
CDHR3	0.268389	0.0187602
CCM2	0.268278	0.00183171
POLR1E	0.26826	0.023481
AC106820.1	0.268192	0.0304982
MTHFD1L	0.268149	0.0260242
CDC37	0.268108	0.00403055
RAPGEFL1	0.267885	0.0320706
DBF4	0.267723	0.00621397
LSP1	0.267698	0.0497618
RPL10	0.267102	0.00369644
AP005018.2	0.266871	0.0102052
RANP1	0.266813	0.0283329
TPT1P6	0.266573	0.0238124
MLKL	0.266564	0.0189507
AC119674.2	0.266282	0.0291068
AC006001.4	0.266171	0.0237562
THAP9-AS1	0.266075	0.0300088
NAV2-AS1	0.265424	0.0277568
LOX	0.265411	0.0417981
AC026403.1	0.265233	0.0053136
RPS15P5	0.264441	0.0425061
TCERG1	0.264199	0.00230904
KIAA1211L	0.263925	0.0365782
RPL17P36	0.263738	0.0253354
ELMO1	0.263609	0.0241609
NCS1	0.263569	0.014871
EIF5A	0.26355	0.0237299
PRELID1	0.263401	0.008994
RASSF1	0.263056	0.0146101
RASGRP3	0.262963	0.0481885
RPS4XP13	0.262855	0.0319055
AC006027.1	0.262805	0.0253255
CIT	0.262689	0.0460551
TRIP13	0.262659	0.0391171
IER5	0.26235	0.0143981
AC135977.1	0.26234	0.0233401
PFDN2	0.262205	0.00932567
IL3RA	0.261882	0.0199961
TRAF3IP3	0.261803	0.0177149
HDAC7	0.261718	0.0372405
PLSCR1	0.261639	0.018853
NCLN	0.261552	0.0200749
ARHGAP6	0.261523	0.011805
DNAH10OS	0.261335	0.0359381
GRIK4	0.261232	0.022792
RPS27AP11	0.26103	0.0144156
SUZ12P1	0.26099	0.0209301
LTB4R	0.260553	0.0369437
AC004466.1	0.260472	0.048306
RHBDF2	0.260206	0.00527876
AC020916.1	0.259598	0.0244594
CDK17	0.259496	0.000468954
ARHGAP15	0.259468	0.0265694
SLC16A3	0.259383	0.0329507
ARFGAP1	0.259217	0.00962942
AL592166.1	0.258803	0.00653353
TLR2	0.258596	0.0261461
RPS8P10	0.258543	0.017301
COX20	0.257928	0.0271931
CDK5R1	0.257873	0.0328364
RPF2P1	0.2577	0.0155382
INE2	0.257678	0.0206171
CXorf36	0.256862	0.0298259
AL122020.1	0.256367	0.00691375
CDCA3	0.256329	0.0282178
ZNF766	0.256248	0.00583208
AC093591.1	0.256242	0.0147261
B4GALT2	0.2562	0.00920915
C5orf58	0.255668	0.0496935
TSPAN15	0.255283	0.0109301
AC110998.1	0.254918	0.0118466
DLC1	0.254835	0.0284542
DEF6	0.254559	0.0168504
RASAL3	0.254497	0.0163119
AC010335.1	0.254403	0.0474928
AHI1	0.254283	0.0312837
RCC1	0.25426	0.0209909
AP000523.1	0.254191	0.0261809
TMC8	0.254172	0.0335918
ADGRG1	0.253915	0.0345633
AC011472.1	0.253752	0.0306956
CCDC71L	0.253701	0.0234458
AC024940.2	0.253674	0.0205152
MSTO2P	0.253275	0.0248047
FEN1	0.252808	0.0205152
LIME1	0.252675	0.043594
CACNA2D2	0.252557	0.04822
AC145207.3	0.252116	0.0144821
RPL34P33	0.251672	0.0106959
DUS3L	0.251227	0.0154658
NCAM2	0.251173	0.0309526
SNORA40	0.251089	0.0327075
DDX39A	0.250683	0.0265969
MMP24	0.250469	0.0175662
ASB6	0.250212	0.0396126
AC009237.3	-0.25025	0.0306656
CSGALNACT1	-0.250698	0.0437727
MAOB	-0.250876	0.0348727
FTH1P20	-0.251037	0.0283919
PRKCA	-0.251142	0.0409376
FTH1	-0.251713	0.0294545
DPYD	-0.252221	0.013542
CASTOR2	-0.25282	0.0450938
PATJ	-0.25297	0.0185751
NUPR1	-0.253368	0.011757
PAQR9-AS1	-0.253441	0.0282779
AC068152.1	-0.253501	0.012445
CHMP4C	-0.253901	0.0149414
AC090515.4	-0.254041	0.0193389
SPECC1	-0.254835	0.00485926
SYNE1-AS1	-0.256083	0.0394439
HIST2H2BA	-0.256196	0.0291175
SEPSECS-AS1	-0.256361	0.0292124
ZNF788P	-0.256783	0.013381
ANO10	-0.257122	0.00522934
GSN-AS1	-0.257123	0.0437096
FMO5	-0.257277	0.0222126
AC007382.1	-0.257845	0.0385395
GLMP	-0.257943	0.0126377
NEK5	-0.258048	0.00748469
KRBA2	-0.259109	0.017371
HPD	-0.260331	0.0319623
ZNF772	-0.260814	0.002871
AC022364.1	-0.261004	0.00216521
FAM84B	-0.26199	0.00862535
CYP2U1	-0.26275	0.017371
GAREM1	-0.262917	0.0261452
LINC02175	-0.263194	0.0380584
AC063977.6	-0.263702	0.0424056
FTH1P7	-0.263829	0.0333644
ABCA1	-0.26517	0.0371294
CAP2	-0.265357	0.0246519
MIR6717	-0.265436	0.0174809
DNAJC3-DT	-0.265467	0.00511282
FTH1P2	-0.265582	0.0374047
HLA-B	-0.266484	0.023105
SLC16A7	-0.267158	0.035694
AC093484.2	-0.267864	0.0454884
AL022322.2	-0.268104	0.0271717
AC011731.1	-0.268333	0.014871
TBL1XR1-AS1	-0.26946	0.0384371
JAZF1-AS1	-0.269956	0.0268543
AC138649.4	-0.270267	0.020051
VWA5A	-0.270463	0.0282991
SHMT1	-0.27101	0.0449624
TRIM16L	-0.271061	0.0375565
FNIP2	-0.271302	0.0161845
AC021739.4	-0.271423	0.0377076
CYP2T1P	-0.271446	0.033805
SQSTM1	-0.272032	0.00708342
SAMD9	-0.272053	0.00865949
ZBED9	-0.272063	0.0102571
CYB5R1	-0.27278	0.0026931
SH2D4A	-0.273005	0.00360569
JAK1	-0.273301	0.00216521
GNAI1	-0.27392	0.00334887
SDCBPP2	-0.274339	0.0120893
AC006511.3	-0.274375	0.0239731
KREMEN1	-0.274383	0.0068213
PANK1	-0.274632	0.0149167
AL691432.1	-0.27514	0.0473861
CATSPER2P1	-0.275376	0.0496935
TMEM45A	-0.275442	0.0414808
ARHGAP24	-0.276363	0.0241498
FBXL19-AS1	-0.276557	0.0152381
AL591806.3	-0.276877	0.00996152
PATL2	-0.276909	0.0440247
PLA2G4C-AS1	-0.277051	0.0216552
SLC31A2	-0.277505	0.00588128
AC007362.1	-0.278149	0.0388671
FTH1P8	-0.27826	0.023471
RAB29	-0.278614	0.0132287
AL671277.1	-0.278726	0.0233503
CLCN4	-0.278752	0.0358563
AC097634.4	-0.280379	0.00847964
AC008074.2	-0.280412	0.0450938
AC096564.1	-0.280576	0.0128601
LINC01144	-0.280711	0.0193358
FTH1P12	-0.281163	0.0235241
EBPL	-0.281463	0.014187
AL109930.1	-0.281488	0.014871
WWC2-AS2	-0.281592	0.0150797
AC211476.6	-0.281819	0.0428159
P2RX7	-0.282221	0.0469766
NT5C1B	-0.282245	0.0128672
GCOM1	-0.282751	0.0346127
STAT1	-0.283365	0.0253545
TMEM200C	-0.2835	0.0358563
KLF13	-0.283522	0.0371076
MIR4687	-0.283722	0.0317288
AL049569.1	-0.284175	0.0138726
NINJ2	-0.284653	0.00318994
TNK1	-0.28506	0.0170176
B3GNT8	-0.286026	0.0371487
GBAP1	-0.286723	0.0147261
MKLN1-AS	-0.28812	0.00270302
DBIL5P	-0.288184	0.0387463
IL17RB	-0.288681	0.0152234
BST1	-0.288793	0.029441
FOXO4	-0.289412	0.012388
HIST1H4H	-0.289718	0.0484625
AL353147.1	-0.290407	0.0445937
AC105021.1	-0.290795	0.0336422
HLA-H	-0.291163	0.0256856
AL136040.1	-0.291232	0.0433217
AL162171.1	-0.291405	0.0251887
GPAM	-0.292202	0.0385159
CHDH	-0.292342	0.00214057
AC007541.1	-0.29294	0.00234164
AC009113.1	-0.293927	0.00409566
SPTLC3	-0.295485	0.0114419
TMEM246	-0.296594	0.00345459
CICP16	-0.296849	0.0469555
MITF	-0.297206	0.00708875
CAV2	-0.297299	0.0284542
FGD4	-0.297539	0.00857933
BBS12	-0.297775	0.0067751
AC007613.1	-0.298351	0.018661
HIST1H4I	-0.299269	0.00276299
MYZAP	-0.299573	0.0359477
DUSP23	-0.299574	0.02684
LGMNP1	-0.299795	0.0328189
GLS	-0.29985	0.0180028
AP003550.1	-0.300676	0.0384573
DYNLRB2	-0.301242	0.0089342
METTL7A	-0.30151	0.0291175
MSL3P1	-0.301658	0.026338
SPINT1	-0.301938	0.0341067
CREG1	-0.302055	0.00216521
PIR	-0.302093	0.0192505
ITPKA	-0.30247	0.0136185
AC005538.2	-0.302886	0.0259412
PYROXD2	-0.303196	0.013547
AC118553.1	-0.303372	0.0319055
AC007378.1	-0.303758	0.0241609
AL161668.4	-0.303927	0.00974002
AC121338.2	-0.303962	0.0263494
AP002884.3	-0.305072	0.0237322
FAM186B	-0.305256	0.0154868
AL049873.2	-0.305629	0.00523272
AL359736.1	-0.305862	0.011805
TTC36	-0.307037	0.0177546
OLFML2B	-0.307663	0.0306956
TPPP2	-0.308153	0.00944244
NDRG4	-0.308415	0.0132887
AL049597.2	-0.308743	0.0130805
DDR1	-0.308747	0.00891451
FZD5	-0.308922	0.00833938
AC097467.3	-0.309612	0.0327069
MARC1	-0.309996	0.00340518
MBOAT4	-0.310138	0.0187602
AC026202.3	-0.310626	0.048306
ANKEF1	-0.311801	0.0125034
CCDC89	-0.312479	0.014648
DSP	-0.312575	0.00914211
AC116407.1	-0.314192	0.0372324
AC021054.1	-0.314923	0.00386483
TES	-0.316622	0.00983454
RGL1	-0.318846	0.000775196
KLHL2P1	-0.319779	0.0225808
CDO1	-0.320166	0.0340162
ACVR2B	-0.321826	0.022019
ZBTB16	-0.322203	0.00999177
SSC4D	-0.324546	0.00503944
TMEM30B	-0.325201	0.04104
TMEM140	-0.325338	0.000182233
EPB41L4B	-0.325339	0.00161802
AC023157.3	-0.32537	0.00497137
SAMD15	-0.326445	0.0143981
HS6ST1	-0.326531	0.00417809
AC055876.1	-0.3277	0.0024445
PLA2G4C	-0.327949	0.00648857
USP43	-0.328635	0.0453964
CAND2	-0.330069	0.00697173
ZMIZ1-AS1	-0.330377	0.0320706
TMEM116	-0.330409	0.000635246
AC004160.1	-0.330539	0.048306
TXNRD1	-0.330956	0.0199738
TEKT2	-0.330967	0.0358563
AL031123.2	-0.331025	0.0255769
AC022107.1	-0.331701	0.0295812
AC008763.2	-0.331948	4.74125e-07
SLC9A7P1	-0.332881	0.0192505
LRRC43	-0.338717	0.0310523
MFSD6	-0.340573	0.0294545
CDC14C	-0.341132	0.0251887
STXBP2	-0.341981	4.7243e-06
PHKA1P1	-0.342264	0.0496953
DNAJC22	-0.342776	0.0317836
POT1-AS1	-0.343736	0.0345791
ZNF702P	-0.344463	0.0222861
AC099522.2	-0.347393	0.0090945
AC090236.1	-0.348237	0.00225725
MBOAT1	-0.349008	0.00363234
HLA-W	-0.349331	0.0398389
AC067942.1	-0.349852	0.0496935
FYCO1	-0.350565	0.000388512
HIST1H2BK	-0.350996	0.00177451
AC015563.2	-0.351627	0.0281651
SORT1	-0.353429	0.00260851
MBNL3	-0.353904	0.0222336
AC093627.4	-0.354012	0.00523272
BMF-AS1	-0.355154	0.0347797
DPH6-DT	-0.356117	0.0420409
ERVMER34-1	-0.356277	0.0094519
IGSF6	-0.35675	0.0143981
WISP2	-0.360407	0.0463087
DPYD-AS1	-0.360502	0.00478538
ARHGEF37	-0.360604	0.00978325
ARHGAP28	-0.360607	0.0253354
ZDHHC20P4	-0.360835	0.0382671
ANTXR2	-0.362173	0.00101956
SIX4	-0.36259	0.00364336
SLC46A3	-0.363746	0.00485732
NPR3	-0.363959	0.0271057
MMP14	-0.364473	0.000555364
AC019197.1	-0.364507	0.0176057
HACD1	-0.364544	0.0311381
MEX3A	-0.365174	0.0279728
ASB9	-0.365336	0.00721882
AR	-0.365435	0.00793137
AC084809.1	-0.366216	0.0195254
PEG10	-0.368086	0.0176265
TMEM150C	-0.368291	0.0359381
FBXO32	-0.368422	0.0209301
AC016027.1	-0.368654	2.38944e-05
ATP2B3	-0.371272	0.0433016
FOXP2	-0.371734	0.0117736
HIST1H2AC	-0.373276	0.0277064
ADAMTS7P4	-0.373387	0.0197935
AC012629.2	-0.37362	0.0130805
AC091564.6	-0.374029	0.0391435
MIR1287	-0.375867	0.012158
TTC9	-0.376058	0.0155382
LRRC39	-0.37615	0.0148564
GXYLT2	-0.376214	0.00320452
HIST2H4A	-0.376655	4.44322e-05
LCMT1-AS1	-0.37713	0.00277485
AL671883.2	-0.378209	0.00882519
KIAA1324L	-0.380006	0.0377076
AL031123.3	-0.380901	0.00963428
AL139142.2	-0.3814	0.024586
WIPF3	-0.383872	0.000960864
AC092978.1	-0.384706	0.0160322
COQ8A	-0.385595	0.0265
ABHD5	-0.386143	0.000653347
ADGRV1	-0.387005	0.0342576
CD14	-0.38706	0.0299192
AC006254.1	-0.388495	0.0313003
HSPB1P2	-0.388856	0.0384371
ASPG	-0.390246	0.0243792
AL358113.1	-0.390867	0.0040787
ZNF300P1	-0.392018	0.0484625
AL391421.1	-0.393932	0.00501422
PLXDC2	-0.395083	0.00116743
TPST2	-0.396031	0.000153221
AC211486.4	-0.39661	0.0108865
AKNAD1	-0.398217	0.0281049
LINC01094	-0.398879	0.0323372
ACOT4	-0.399305	0.00172324
AC016355.1	-0.399392	9.89553e-05
LOXL4	-0.401514	0.00522934
AC005077.4	-0.40284	0.0138215
RAB42	-0.404265	0.0178387
PDZK1IP1	-0.405115	0.0179741
ACSM3	-0.406291	0.0094535
GBP2	-0.409583	0.00687355
GRB14	-0.410183	0.000164114
PLA2G7	-0.410495	0.0482397
HS6ST3	-0.415002	0.0384764
PDCD6IPP2	-0.415174	0.0017782
C17orf100	-0.415454	4.82411e-06
RPL39L	-0.41829	0.000437365
ATP8B4	-0.418751	0.00978325
COL3A1	-0.419355	0.0345021
NFYB	-0.419391	0.00274194
DOK7	-0.419876	0.0451071
AL645922.1	-0.421219	0.0400147
STK26	-0.423452	0.0070575
DDIT4L	-0.425125	0.034703
TJP2	-0.425151	0.00438469
AC243965.2	-0.427477	0.0129695
TSPAN1	-0.429541	0.0214799
C11orf52	-0.429658	0.0122135
ABHD4	-0.43177	2.36513e-05
OLAH	-0.433235	0.0351702
HS6ST1P1	-0.434274	0.00790367
CA3-AS1	-0.434623	0.0174553
PPM1N	-0.435369	9.70274e-05
CPM	-0.436079	0.00208795
DSC2	-0.436462	0.00833938
CRHBP	-0.437975	0.0272486
SPESP1	-0.441105	0.0105775
ITIH4	-0.443901	0.0254158
BMF	-0.444404	0.007802
ADA2	-0.445555	0.000454769
ZNF385B	-0.447579	0.0137722
PAQR8	-0.448029	0.00819505
SLC13A4	-0.44909	0.0116831
L1TD1	-0.450514	0.0328597
ECHDC3	-0.450784	0.00202581
ITIH4-AS1	-0.452183	0.0284542
SIX1	-0.454429	0.0391171
ATP8A2	-0.454669	0.0231967
BCO2	-0.455824	0.0214224
KCTD9P4	-0.457216	0.00388208
LINC02177	-0.45851	0.0357054
RGS9	-0.461045	0.00512956
TMEM200A	-0.462637	0.0048908
POSTN	-0.4638	0.0360798
PCYT1B	-0.465181	0.0340162
CD180	-0.465304	0.022199
AC113554.1	-0.468503	0.0481178
HCP5	-0.470341	0.00171868
MARVELD2	-0.472295	0.000354765
PZP	-0.472909	0.00960188
PYY2	-0.473561	0.00736395
CLEC10A	-0.473652	0.0274657
DSG2	-0.478149	0.015943
IRF6	-0.479335	0.00583208
PCP2	-0.481032	0.0128784
PALM2	-0.485585	0.010013
AC005540.1	-0.485675	0.0211354
RPS12P21	-0.486101	0.012445
FN1	-0.488472	0.00800739
LIPH	-0.489095	0.00281201
AC098864.1	-0.48949	0.0242681
LINC01829	-0.49167	0.000442511
C1orf116	-0.491837	0.0478414
CLDN23	-0.4919	5.61677e-05
TNFSF10	-0.494965	0.0361114
TRPM5	-0.495057	0.0251887
NTN4	-0.496502	9.78932e-06
CD209	-0.497621	0.0174983
CCL23	-0.502102	0.0201126
KDF1	-0.502422	0.0076889
MYH14	-0.506331	0.00940031
ID4	-0.511227	0.0256856
RTN2	-0.5132	2.48942e-05
HLA-G	-0.515737	0.0277726
ENPP2	-0.51882	0.00783135
SLC40A1	-0.519585	0.0331385
REEP1	-0.527202	0.0369293
GBP7	-0.53242	0.00925368
SULT2A1	-0.532676	0.0123547
FRK	-0.534107	7.25954e-05
HSPB7	-0.534628	0.0197935
SLC12A8	-0.534747	0.00136878
WNK3	-0.535787	0.000915837
TPRG1-AS1	-0.536255	0.00575055
HCG4P8	-0.543277	0.0330484
PKD1L2	-0.544248	0.0046111
RORC	-0.547832	0.0189007
TRIM67	-0.551093	0.0261473
METTL7B	-0.552244	0.00552315
AC107959.3	-0.553776	0.00261273
AL049839.2	-0.562389	0.00676081
MAOA	-0.574832	0.000428893
NTSR2	-0.578546	0.00821806
AC108941.2	-0.579948	0.000351691
DGAT2	-0.583251	0.0191458
PLEKHA5	-0.584383	0.00126435
ULK4	-0.586152	1.67311e-06
AP003031.1	-0.587644	0.0162209
SULT1E1	-0.588834	0.000411815
CYSLTR2	-0.600005	0.00708342
PRSS16	-0.616848	0.00183171
LRRN4CL	-0.618768	2.46574e-06
LINC00346	-0.62205	0.00393525
AC020656.1	-0.622144	0.0150886
AC061975.6	-0.627244	7.25951e-05
PLCL1	-0.628037	0.000526499
TRIM17	-0.628835	0.00575055
CYB5A	-0.632021	3.28901e-05
AL590434.1	-0.632535	0.00181494
ACSM1	-0.636765	0.00290248
SSTR3	-0.63763	0.0324178
HTRA4	-0.645725	0.00494757
DUSP26	-0.647439	1.27228e-05
AL357146.1	-0.648045	0.00276358
AC089983.1	-0.667113	0.000391289
CD52	-0.672119	0.00339321
MTND4P12	-0.677313	0.0265
AC025048.4	-0.680912	0.000327123
TRIM36	-0.682578	0.000247696
SERPINA3	-0.688463	0.0175123
AL158850.1	-0.694977	0.00475416
KLK15	-0.720535	0.00172324
AL354732.1	-0.723557	0.00750161
ADAMTS7P1	-0.727962	0.00148587
ACP5	-0.729926	0.000184486
CLDN11	-0.731594	0.00859394
LYZ	-0.731693	0.00643624
TXLNB	-0.738222	0.00131575
SLC30A3	-0.742312	0.00030113
ERVFRD-1	-0.742916	0.00326274
LRRC2	-0.744998	0.0193358
KCNS1	-0.748179	0.018661
WWC1	-0.758222	0.00261541
WFDC21P	-0.758436	0.000559494
LINC02185	-0.766365	0.00256319
CES1P1	-0.76653	0.00503944
ADAM21	-0.769289	5.84073e-05
CHI3L2	-0.787273	0.0320665
AC026316.5	-0.796909	0.00614298
GJB2	-0.808751	0.014871
TTK	-0.808894	0.0017453
AP002478.1	-0.832449	0.00261541
CES1	-0.859414	0.00171736
GPR1	-0.862096	0.000216259
TRIM54	-0.883242	1.04487e-06
ENPP6	-0.932967	0.00190279
GRAMD1C	-0.94347	1.58198e-07
SLC27A2	-0.980111	0.00102962
CREB3L3	-0.984246	0.0222336
ADGRF4	-1.02009	0.000412735
AL358215.1	-1.03737	1.42577e-05
TMEM229A	-1.07018	0.000187994
PROK1	-1.07791	7.30764e-06
DNAJC5G	-1.10246	2.58402e-05
VEGFD	-1.11706	0.000573424
CA8	-1.19694	1.52956e-08
PAH	-1.32079	1.58198e-07
SLC13A5	-1.43125	3.96492e-06
ITIH2	-1.44459	6.77341e-07
ORM1	-1.45072	2.09499e-06
ORM2	-1.46539	4.06221e-07
FGG	-1.47781	0.00132901
SLPI	-1.52228	2.2808e-05
UGT1A10	-1.55776	1.62722e-07
UGT1A1	-1.55906	1.58198e-07
UGT1A8	-1.56547	1.58198e-07
UGT1A4	-1.56676	1.58198e-07
UGT1A9	-1.56696	1.58198e-07
UGT1A5	-1.56712	1.58198e-07
UGT1A6	-1.56738	1.5279e-07
UGT1A3	-1.56816	1.58198e-07
UGT1A7	-1.58685	2.42814e-07
CEMIP	-1.83015	1.67311e-06
MTCO1P40	-2.79079	1.183e-07

## Sheet: GTEx GSEA
Supplementary Table 3
Gene set enrichment analysis between young and elderly. Pathways with positive NES are enriched in the elderly.
Abbreviations NES: normalized enrichment score p_val_adj: adjusted P-value
Hallmark genesets
pathway	NES	p_val_adj
TNFA SIGNALING VIA NFKB	2.79165	0.000395902
INFLAMMATORY RESPONSE	2.33865	0.000395902
HYPOXIA	2.0612	0.000395902
MYOGENESIS	2.02172	0.000395902
ALLOGRAFT REJECTION	1.94548	0.000395902
IL6 JAK STAT3 SIGNALING	1.85336	0.000713964
MYC TARGETS V2	1.84779	0.00119781
KRAS SIGNALING UP	1.84081	0.000395902
E2F TARGETS	1.83433	0.000395902
EPITHELIAL MESENCHYMAL TRANSITION	1.81964	0.000395902
CHOLESTEROL HOMEOSTASIS	1.81959	0.00119781
IL2 STAT5 SIGNALING	1.77686	0.000395902
G2M CHECKPOINT	1.77119	0.000395902
MYC TARGETS V1	1.76853	0.000395902
APOPTOSIS	1.75665	0.000395902
MTORC1 SIGNALING	1.74951	0.000395902
KRAS SIGNALING DN	1.74157	0.000709421
UV RESPONSE UP	1.69509	0.00117128
INTERFERON GAMMA RESPONSE	1.68498	0.000395902
UNFOLDED PROTEIN RESPONSE	1.63248	0.00401369
P53 PATHWAY	1.61985	0.000709421
ESTROGEN RESPONSE EARLY	1.61879	0.000901193
HEDGEHOG SIGNALING	1.55963	0.0383854
COMPLEMENT	1.54743	0.00371442
ESTROGEN RESPONSE LATE	1.52882	0.00475699
TGF BETA SIGNALING	1.51694	0.0383854
GLYCOLYSIS	1.43885	0.0216474
APICAL JUNCTION	1.41838	0.0284652
Senescence-related genesets
pathway	NES	p_val_adj
SenMayo	2.35958	0.000253968
REACTOME SENESCENCE ASSOCIATED SECRETORY PHENOTYPE SASP	1.99716	0.000253968
REACTOME CELLULAR SENESCENCE	1.75325	0.000301591

## Sheet: marker gene list
Supplementary Table 4
Marker gene list for cell type annotation
	Gene	PMID
Master regulator of steroidogenesis	NR5A1	1517227
Steroidogenic enzyme	CYP11A1	27901589
	CYP11B2	20200334
	CYP11B1	20200334
	HSD3B2	20200334
	CYP17A1	20200334
	CYP21A2	27901589
ZG	DACH1	25776071
	VSNL1	25776071
ZG/ZF	CCN3	24423296
	NCAM1	28947616
ZR	CYB5A	11155097
	SULT2A1	11155097
Capsule	NR2F2	10946877
	RSPO3	27313319
Medulla	TH	4399447
	CHGA	6821132
Endothelial	PECAM1	1874786
	EMCN	9864158
Fibroblast	LUM	32769974
	PDGFRA	32769974
Smooth muscle	ACTA2	6501298
	MYH11	7923625
Macrophage	CD68	7680921
	CSF1R	11756160
T cell	CD4	18725574
	TRBC1	18725574
B cell	CD38	32778653
	SDC1	32778653
Neutrophil	S100A8	29296934
	S100A9	29296934

## Sheet: scRNAseq DEA cluster
Supplementary Table 5
Differentially expressed genes in each cluster of scRNA-seq data
Abbreviations log2FC: log 2 fold-change p_val: P value p_val_adj: adjusted P-value
cluster	gene	log2FC	p_val	p_val_adj
0	CYP11B1	1.73729	0	0
0	SCARB1	1.38919	0	0
0	CYP17A1	1.23067	0	0
0	WHRN	1.04412	0	0
0	ABCC3	0.943385	0	0
0	CYP21A2	0.934867	0	0
0	IFITM10	0.917281	0	0
0	PEG3	0.874452	0	0
0	DHCR24	0.872817	0	0
0	GJA1	0.821582	0	0
0	HSD3B2	0.794228	0	0
0	GSTA4	0.774152	0	0
0	PLAGL1	0.751107	0	0
0	GRAMD1B	0.74463	0	0
0	ABCA1	0.743787	0	0
0	ADGRV1	0.729162	0	0
0	HDHD3	0.697461	0	0
0	MLXIPL	0.696573	0	0
0	SREBF1	0.684659	0	0
0	SNTB1	0.658657	0	0
0	ATRNL1	0.657782	0	0
0	ABCB1	0.633807	0	0
0	ALAS1	0.592672	0	0
0	AVPR1A	0.590208	0	0
0	PEBP1	0.590167	0	0
0	CYP11A1	0.580287	0	0
0	AS3MT	0.567124	0	0
0	SCPEP1	0.563742	0	0
0	TKFC	0.561834	0	0
0	PILRB	0.560583	0	0
0	TM7SF2	0.559798	0	0
0	SLC37A2	0.556854	0	0
0	PLBD2	0.551111	0	0
0	AADAC	0.548884	0	0
0	ACADVL	0.547541	0	0
0	CTSA	0.545969	0	0
0	AKR1B1	0.542081	0	0
0	AOX1	0.539575	0	0
0	MSI2	0.537403	0	0
0	CYB561A3	0.534047	0	0
0	PON2	0.529803	0	0
0	SLC16A9	0.529681	0	0
0	STAR	0.524604	0	0
0	FDXR	0.522719	0	0
0	SLC23A2	0.504815	0	0
0	FADS2	0.504093	0	0
0	SEMA3B	0.504087	0	0
0	COBLL1	0.496947	0	0
0	MGST1	0.496902	0	0
0	EPHX1	0.49503	0	0
0	GNS	0.494842	0	0
0	USP48	0.492347	0	0
0	SOAT1	0.491695	0	0
0	CD55	0.491256	0	0
0	SERPINA5	0.490508	0	0
0	SGSH	0.475053	0	0
0	KDM5D	0.472471	0	0
0	MAP3K5	0.467416	0	0
0	DLG5	0.462797	0	0
0	PAPSS2	0.460089	0	0
0	SLC35F5	0.454252	0	0
0	FDX1	0.451012	0	0
0	CTNNAL1	0.443501	0	0
0	CDH2	0.442933	0	0
0	ECE1	0.442917	0	0
0	SORBS2	0.439517	0	0
0	BABAM2	0.438663	0	0
0	SCAP	0.431724	0	0
0	BMP1	0.430305	0	0
0	LAMB2	0.427013	0	0
0	DGAT1	0.415112	0	0
0	PRLR	0.410098	0	0
0	MAP3K15	0.409554	0	0
0	RGN	0.404167	0	0
0	SCD5	0.403983	0	0
0	FAM166B	0.40141	0	0
0	GNPTG	0.399473	0	0
0	ASPH	0.398031	0	0
0	CSDC2	0.395479	0	0
0	NDRG2	0.394963	0	0
0	DNER	0.393307	0	0
0	VTN	0.39073	0	0
0	STXBP5	0.389068	0	0
0	SLC29A1	0.387758	0	0
0	HSPD1	0.385306	0	0
0	PORCN	0.383002	0	0
0	POR	0.371015	0	0
0	LSP1	0.368912	0	0
0	SPSB3	0.367724	0	0
0	PHF10	0.365709	0	0
0	MCF2L2	0.36387	0	0
0	CCNL2	0.36312	0	0
0	CD46	0.360308	0	0
0	DLG2	0.359644	0	0
0	ST3GAL5	0.359411	0	0
0	VASH1	0.357416	0	0
0	ATP2B4	0.356867	0	0
0	NR0B1	0.355443	0	0
0	ALDH3A2	0.353504	0	0
0	PDGFD	0.353113	0	0
0	LONRF2	0.349932	0	0
0	SDC3	0.348313	0	0
0	NLK	0.346444	0	0
0	ST5	0.342537	0	0
0	NECAB3	0.342028	0	0
0	MTFR1L	0.340966	0	0
0	KCTD3	0.340705	0	0
0	RMDN2	0.338633	0	0
0	NREP	0.338401	0	0
0	EPHX2	0.336497	0	0
0	DDB1	0.33599	0	0
0	ZNF117	0.335455	0	0
0	TBX3	0.335179	0	0
0	ANKDD1A	0.334726	0	0
0	CAPN2	0.332796	0	0
0	ST3GAL4	0.332478	0	0
0	GGA2	0.332311	0	0
0	SEMA6A	0.330494	0	0
0	SLC25A37	0.329969	0	0
0	ALAD	0.328343	0	0
0	RDX	0.328173	0	0
0	RARRES2	0.326842	0	0
0	PACSIN3	0.325009	0	0
0	MBOAT7	0.323953	0	0
0	TCEA3	0.3218	0	0
0	SLC26A11	0.31803	0	0
0	KIAA1522	0.316706	0	0
0	MED25	0.311616	0	0
0	SREBF2	0.309873	0	0
0	RAP1GAP	0.309185	0	0
0	TCIRG1	0.308246	0	0
0	SLC8B1	0.307403	0	0
0	MAST4	0.306964	0	0
0	VWA5B2	0.306408	0	0
0	NCLN	0.306208	0	0
0	ABCA5	0.304618	0	0
0	FARP1	0.303532	0	0
0	ZIM2	0.303294	0	0
0	ZNF275	0.301184	0	0
0	BCL2L2	0.297863	0	0
0	C1RL	0.29717	0	0
0	VEPH1	0.297033	0	0
0	P3H2	0.296553	0	0
0	ARHGEF40	0.295915	0	0
0	NR1H4	0.295609	0	0
0	PSD3	0.295217	0	0
0	SLC6A6	0.294567	0	0
0	AAMDC	0.293652	0	0
0	TAS2R14	0.293163	0	0
0	LONP1	0.29115	0	0
0	OBSL1	0.289577	0	0
0	SIGLEC11	0.284641	0	0
0	VEGFA	0.281286	0	0
0	AAAS	0.28014	0	0
0	AHDC1	0.279843	0	0
0	MYZAP	0.274551	0	0
0	WDFY2	0.271121	0	0
0	PPP1R9A	0.259398	0	0
0	PAQR5	0.259039	0	0
0	AHNAK	-0.484926	0	0
0	SERPING1	-0.488302	0	0
0	DKK3	-0.521279	0	0
0	IGFBP4	-0.569223	0	0
0	CSRP1	-0.601781	0	0
0	CEBPD	-0.62218	0	0
0	ENG	-0.624018	0	0
0	BTG2	-0.629404	0	0
0	BGN	-0.69142	0	0
0	COL6A2	-0.723857	0	0
0	VIM	-0.725652	0	0
0	FBLN1	-0.763066	0	0
0	COL1A2	-0.765494	0	0
0	LUM	-0.78604	0	0
0	ZFP36	-0.789914	0	0
0	A2M	-0.802737	0	0
0	JUNB	-0.87708	0	0
0	TAGLN	-0.910911	0	0
0	DUSP1	-0.940859	0	0
0	IGFBP7	-0.949045	0	0
0	IGFBP5	-1.00879	0	0
0	TIMP3	-1.05479	0	0
0	GSN	-1.0557	0	0
0	C1QA	-1.07958	0	0
0	SELENOP	-1.10728	0	0
0	MGP	-1.24588	0	0
0	FOS	-1.31296	0	0
0	RNASE1	-1.48018	0	0
0	DCN	-1.50705	0	0
0	C7	-1.81408	0	0
0	C1QC	-0.908137	3.12429e-306	4.91232e-302
0	APBB3	0.250143	1.23158e-305	1.93642e-301
0	NR5A1	0.314855	1.79035e-304	2.81497e-300
0	CCDC69	0.300779	2.00144e-302	3.14686e-298
0	APOE	0.36215	2.16259e-302	3.40025e-298
0	NDRG4	0.296715	1.09512e-301	1.72186e-297
0	C1QB	-0.870517	2.76859e-301	4.35306e-297
0	NR4A1	-0.864432	6.66247e-299	1.04754e-294
0	VCAM1	0.395657	1.63143e-297	2.56509e-293
0	SPARCL1	-0.496715	1.00954e-296	1.5873e-292
0	TMEM245	0.289857	1.8206e-296	2.86253e-292
0	GASK1B	0.392367	2.88112e-296	4.52998e-292
0	DDX5	0.386231	1.74432e-295	2.74259e-291
0	MFGE8	-0.513132	4.59802e-295	7.22947e-291
0	STAB1	-1.02425	4.00445e-294	6.2962e-290
0	CD163	-0.981618	6.10068e-294	9.5921e-290
0	VSTM4	0.287686	6.22562e-294	9.78854e-290
0	MICALL2	0.252182	7.61975e-294	1.19805e-289
0	EPAS1	-0.505808	1.08979e-292	1.71347e-288
0	IFITM3	-0.42346	1.45506e-290	2.28779e-286
0	NRP1	-0.456472	1.56158e-290	2.45528e-286
0	TSHZ2	0.269913	2.38849e-290	3.75542e-286
0	FAM214A	0.278104	9.32704e-287	1.46649e-282
0	ACAD11	0.261905	3.83482e-286	6.02949e-282
0	ABLIM1	0.284239	1.31055e-285	2.06058e-281
0	KCNQ1	0.276514	4.35792e-283	6.85197e-279
0	TGFBR2	-0.541117	5.03939e-281	7.92344e-277
0	GLUL	-0.680884	2.03705e-280	3.20285e-276
0	ZMYND8	0.260602	5.54954e-279	8.72554e-275
0	GATD1	0.255426	1.15806e-276	1.82082e-272
0	PPIF	0.284568	1.02552e-275	1.61243e-271
0	PCCA	0.270663	2.30853e-274	3.6297e-270
0	KIF1B	0.266175	6.28132e-274	9.87612e-270
0	BIN1	0.285762	6.47925e-273	1.01873e-268
0	IDH1	0.290134	1.18796e-272	1.86782e-268
0	SUGP2	0.273069	3.34711e-272	5.26266e-268
0	HERC4	0.270366	7.28176e-270	1.14491e-265
0	FBXO9	0.265968	4.6302e-269	7.28006e-265
0	MMP2	-0.492911	1.18337e-268	1.86061e-264
0	RBBP7	0.276373	4.96914e-268	7.81298e-264
0	CCN1	-0.746535	6.30784e-265	9.91782e-261
0	SLC47A1	0.286789	2.19926e-264	3.45789e-260
0	ELOVL5	0.275828	1.10695e-261	1.74046e-257
0	GPX3	-0.478283	6.70619e-261	1.05441e-256
0	PGRMC1	0.277944	9.70527e-256	1.52596e-251
0	CTSD	0.31778	1.92143e-253	3.02107e-249
0	ANTXR1	0.276883	1.38453e-251	2.1769e-247
0	C2CD2	0.261487	1.26817e-249	1.99395e-245
0	FBLN5	-0.547756	5.55228e-249	8.72985e-245
0	AEBP1	-0.513653	7.51288e-249	1.18125e-244
0	CCN2	-0.619157	2.54696e-248	4.00458e-244
0	SETD5	0.267926	1.93871e-246	3.04823e-242
0	HSD17B4	0.262421	2.10737e-243	3.31342e-239
0	FTL	-0.585444	3.4082e-242	5.35872e-238
0	EPB41L1	0.25905	7.96986e-241	1.2531e-236
0	QPCT	0.324194	2.4322e-240	3.82414e-236
0	CREM	0.28642	6.26612e-239	9.85222e-235
0	OAF	0.25283	1.36605e-238	2.14784e-234
0	MEIS1	0.275358	4.19474e-238	6.5954e-234
0	SQSTM1	0.345827	2.46412e-236	3.87433e-232
0	SPARC	0.268191	1.16557e-235	1.83263e-231
0	LRP1	-0.407501	1.28899e-230	2.02668e-226
0	TNXB	-0.699414	2.38869e-228	3.75574e-224
0	IGFBP6	-0.463056	9.15205e-228	1.43898e-223
0	KCNK3	0.261732	1.55702e-224	2.4481e-220
0	DDX17	0.25888	1.07223e-220	1.68587e-216
0	CSF1R	-0.536582	2.04264e-218	3.21164e-214
0	FCGRT	-0.667502	1.23627e-217	1.94379e-213
0	SRGN	-0.433808	3.29161e-217	5.1754e-213
0	FOSL2	0.25382	7.97285e-217	1.25357e-212
0	INMT	-0.340644	6.39415e-214	1.00535e-209
0	FGL2	-0.403892	4.84109e-213	7.61164e-209
0	C1S	-0.583955	2.13152e-212	3.35139e-208
0	MS4A6A	-0.476456	2.46008e-211	3.86798e-207
0	SLCO2B1	-0.378058	8.12363e-209	1.27728e-204
0	CIRBP	0.267939	2.77295e-208	4.35991e-204
0	COL3A1	-0.714649	1.55586e-207	2.44628e-203
0	C3	0.267081	1.46012e-206	2.29575e-202
0	EGR1	-0.56736	1.02263e-205	1.60788e-201
0	MS4A7	-0.617066	1.7602e-197	2.76757e-193
0	LUC7L3	0.255098	5.30966e-194	8.34837e-190
0	CYBB	-0.382273	1.50582e-193	2.36761e-189
0	MRC1	-0.439609	2.79821e-191	4.39963e-187
0	CXCL12	-0.343168	3.75477e-191	5.90362e-187
0	LAPTM5	-0.329095	1.0645e-190	1.67371e-186
0	CFH	-0.291093	1.61955e-186	2.54641e-182
0	PTMS	-0.267242	2.31092e-186	3.63346e-182
0	CALD1	-0.483085	4.71559e-186	7.41432e-182
0	PLXND1	-0.32272	6.43436e-185	1.01167e-180
0	RHOB	-0.437894	1.35389e-183	2.12872e-179
0	CST3	-0.503131	2.80674e-181	4.41304e-177
0	PLEKHA5	0.266792	5.69206e-180	8.94962e-176
0	CYBA	-0.268202	5.53288e-179	8.69935e-175
0	GSTA1	0.480363	6.54262e-179	1.0287e-174
0	EMP1	-0.344791	5.01224e-178	7.88074e-174
0	CD68	-0.461344	8.86186e-178	1.39335e-173
0	HCLS1	-0.282741	1.69808e-177	2.6699e-173
0	LIFR	-0.312498	1.03708e-175	1.63061e-171
0	COL4A1	-0.447824	2.43634e-175	3.83065e-171
0	C1R	-0.497626	8.91812e-175	1.4022e-170
0	PLPP1	-0.311944	9.85397e-175	1.54934e-170
0	NR2F2	-0.375541	1.14976e-174	1.80777e-170
0	LTBP4	-0.375912	4.35481e-174	6.84707e-170
0	PDGFRA	-0.32934	1.78412e-173	2.80517e-169
0	VSIG4	-0.385383	1.95542e-173	3.07451e-169
0	GGT5	-0.293153	3.23361e-172	5.0842e-168
0	LAMB1	-0.286499	2.25943e-171	3.55251e-167
0	LDLR	0.282044	6.60496e-171	1.0385e-166
0	COL1A1	-0.597594	2.17958e-169	3.42696e-165
0	FCER1G	-0.290081	4.0216e-169	6.32316e-165
0	NID1	-0.344491	4.76023e-169	7.48452e-165
0	ADAMTS1	-0.412587	9.46021e-168	1.48743e-163
0	TGFBI	-0.278462	1.2384e-167	1.94714e-163
0	NR2F1	-0.348813	1.63388e-167	2.56894e-163
0	TM4SF1	-0.266367	5.55321e-162	8.73132e-158
0	KCTD12	-0.277186	5.91715e-162	9.30354e-158
0	PDGFRB	-0.314997	1.71582e-161	2.69779e-157
0	PRELP	-0.27175	1.62569e-160	2.55607e-156
0	CTSS	-0.258466	7.56329e-160	1.18918e-155
0	LRRC32	-0.289138	1.16132e-159	1.82595e-155
0	SULT2A1	0.261345	1.46807e-158	2.30825e-154
0	C11orf96	-0.465541	1.97593e-157	3.10675e-153
0	ADH1B	-0.260595	9.05535e-156	1.42377e-151
0	ADGRF5	-0.273754	1.32107e-155	2.07712e-151
0	MAF	-0.309316	1.16969e-154	1.83911e-150
0	CRISPLD2	-0.330657	3.48061e-154	5.47256e-150
0	FN1	-0.41319	4.75032e-154	7.46893e-150
0	PECAM1	-0.264601	1.36694e-153	2.14924e-149
0	SPRY1	-0.330994	2.0296e-153	3.19114e-149
0	TMSB10	-0.313153	6.15478e-152	9.67716e-148
0	LYVE1	-0.495925	3.82113e-151	6.00796e-147
0	COL4A2	-0.384282	5.06007e-150	7.95595e-146
0	PTGDS	-0.530984	8.31827e-149	1.30788e-144
0	NPDC1	-0.294572	4.5697e-148	7.18495e-144
0	SPI1	-0.255421	8.69524e-146	1.36715e-141
0	MPEG1	-0.262621	1.92185e-144	3.02172e-140
0	ZFP36L1	-0.366855	6.08542e-144	9.56811e-140
0	CTSB	-0.824486	6.71766e-143	1.05622e-138
0	APOD	-0.423077	6.77154e-143	1.06469e-138
0	ACTB	-0.32377	2.56574e-137	4.03411e-133
0	EGFL7	-0.400466	6.02208e-137	9.46851e-133
0	F13A1	-0.348233	2.20082e-135	3.46035e-131
0	THBS1	-0.369982	2.02315e-133	3.181e-129
0	KLF2	-0.325795	1.15365e-132	1.81388e-128
0	RSPO3	-0.284544	4.74535e-130	7.46112e-126
0	NR4A2	-0.388739	2.04512e-129	3.21554e-125
0	ADAP2	-0.28485	2.3371e-129	3.67462e-125
0	CPE	-0.349486	2.74427e-129	4.31482e-125
0	VCAN	-0.38447	1.53368e-127	2.41141e-123
0	PLAT	-0.297195	7.95828e-127	1.25128e-122
0	DLK1	0.333924	3.90888e-126	6.14593e-122
0	LY6E	-0.294093	3.20819e-125	5.04423e-121
0	COL6A1	-0.383094	4.89073e-124	7.68969e-120
0	B2M	-0.337096	4.13781e-123	6.50589e-119
0	EFEMP1	-0.275189	8.43895e-123	1.32686e-118
0	LGMN	-0.46709	1.75905e-122	2.76575e-118
0	ID1	-0.250697	4.42643e-120	6.95968e-116
0	PRPS2	-0.264773	1.49866e-118	2.35634e-114
0	USP53	-0.294347	6.29036e-112	9.89033e-108
0	CD14	-0.628623	6.43685e-108	1.01207e-103
0	RIPOR3	-0.255822	6.54933e-108	1.02975e-103
0	CFD	-0.250181	5.97286e-107	9.39112e-103
0	IGFBP2	-0.263506	2.12581e-106	3.34242e-102
0	SYNE1	-0.367772	3.17602e-104	4.99365e-100
0	TIMP1	-0.417612	1.68912e-103	2.6558e-99
0	ZFP36L2	-0.262916	8.88991e-97	1.39776e-92
0	PLPP3	-0.411157	1.36599e-95	2.14774e-91
0	ATF3	-0.263546	1.68775e-95	2.65364e-91
0	RGS5	-0.352725	1.78148e-92	2.80102e-88
0	CTSZ	-0.314734	1.37146e-91	2.15634e-87
0	ITM2C	-0.286296	6.50312e-91	1.02249e-86
0	JUND	-0.277072	9.6649e-82	1.51961e-77
0	ALDH1A1	-0.258945	3.71693e-80	5.84412e-76
0	FOSB	-0.339514	5.01205e-76	7.88045e-72
0	TPM1	-0.333382	2.31101e-74	3.6336e-70
0	DEPP1	-0.31067	7.18365e-74	1.12948e-69
0	ACTA2	-0.286545	7.89555e-74	1.24142e-69
0	JUN	-0.35344	3.97267e-73	6.24623e-69
0	GRN	-0.316908	5.91465e-68	9.29961e-64
0	CYP11B2	-0.589858	2.28753e-66	3.59668e-62
0	CD74	-0.540772	3.32879e-62	5.23385e-58
0	TOB1	-0.357064	7.7749e-61	1.22245e-56
0	TIMP2	-0.28756	1.00896e-50	1.58639e-46
0	PDK4	-0.323438	1.82432e-49	2.86838e-45
0	MCL1	-0.375201	4.23992e-47	6.66643e-43
0	SAT1	-0.531152	4.52758e-46	7.11871e-42
0	PLTP	-0.294283	2.54722e-34	4.00499e-30
0	FTH1	-0.277603	2.59882e-32	4.08612e-28
0	IFI30	-0.257242	9.85096e-32	1.54887e-27
0	RBP4	-0.26035	2.04976e-31	3.22284e-27
0	FABP4	-0.394953	1.22625e-28	1.92803e-24
1	CCN3	1.06981	0	0
1	CLU	0.679246	0	0
1	HSD3B2	0.538323	0	0
1	LENG8	-0.563846	0	0
1	APOE	0.475089	1.69392e-298	2.66336e-294
1	MT-CO2	0.372011	6.29477e-288	9.89727e-284
1	AKR1B1	0.415545	5.32656e-286	8.37495e-282
1	CCNL2	-0.519167	6.87054e-278	1.08025e-273
1	EPHX1	0.402957	6.16279e-260	9.68976e-256
1	STAR	0.381596	2.1216e-232	3.33579e-228
1	LUC7L3	-0.448055	8.58505e-230	1.34983e-225
1	PILRB	-0.417752	3.79713e-226	5.97022e-222
1	APP	0.431158	2.8176e-211	4.43011e-207
1	DLK1	0.52366	6.12703e-209	9.63353e-205
1	UGCG	0.446045	3.94659e-200	6.20523e-196
1	DHCR24	0.313073	7.84351e-200	1.23323e-195
1	MT-ND4	0.287461	4.89552e-199	7.69723e-195
1	MT-ATP6	0.28628	1.71419e-197	2.69522e-193
1	PEG10	0.425668	2.70446e-194	4.25223e-190
1	GOLM1	0.379236	3.921e-183	6.16498e-179
1	SERPINA5	0.372223	1.33489e-180	2.09885e-176
1	PNISR	-0.35281	4.19813e-176	6.60072e-172
1	MT-ND2	0.319027	1.28614e-175	2.02219e-171
1	ARGLU1	-0.325284	2.36661e-173	3.72102e-169
1	PEBP1	0.276632	1.06739e-164	1.67826e-160
1	FOS	-1.20115	1.1246e-163	1.76821e-159
1	EEF2	0.326167	5.21901e-163	8.20585e-159
1	FDX1	0.333167	6.70221e-163	1.05379e-158
1	MT2A	0.333729	4.5791e-161	7.19972e-157
1	DDX17	-0.332939	5.70438e-161	8.969e-157
1	CYB5B	0.382618	6.28523e-161	9.88227e-157
1	TPD52L1	0.353813	5.31324e-159	8.354e-155
1	PRDX2	0.342784	8.5176e-156	1.33922e-151
1	MT-CYB	0.254238	7.64694e-151	1.20233e-146
1	CLK1	-0.310956	6.62331e-148	1.04138e-143
1	MT-ND3	0.333964	3.70637e-146	5.82752e-142
1	RBM6	-0.28413	6.93599e-143	1.09055e-138
1	VPS13B	-0.254112	6.13455e-139	9.64535e-135
1	WSB1	-0.278528	3.0358e-131	4.77319e-127
1	CHD2	-0.267882	6.71954e-130	1.05651e-125
1	DDX5	-0.383123	1.3656e-125	2.14714e-121
1	MYL9	0.267074	3.04197e-123	4.78289e-119
1	MT-ND1	0.273842	2.30253e-122	3.62027e-118
1	KCNK3	0.302961	2.35922e-122	3.70939e-118
1	QPCT	0.314625	2.17486e-120	3.41954e-116
1	CPB1	0.273647	7.71898e-120	1.21366e-115
1	FADS2	0.287241	2.03157e-118	3.19424e-114
1	MT-ND6	0.297585	1.03285e-115	1.62395e-111
1	NR5A1	0.279512	2.82087e-114	4.43525e-110
1	ENG	-0.432201	4.03981e-114	6.35179e-110
1	IKBKB	-0.25422	2.63715e-112	4.14639e-108
1	C3	0.307708	8.28527e-112	1.30269e-107
1	SIAH2	0.280517	3.05899e-110	4.80966e-106
1	CHCHD2	0.275023	9.18786e-109	1.44461e-104
1	OGT	-0.250816	9.8485e-109	1.54848e-104
1	NRP1	-0.334275	2.71582e-106	4.27008e-102
1	RHOB	0.250048	5.02191e-106	7.89594e-102
1	WHRN	-0.450423	3.51008e-101	5.5189e-97
1	IFI27	0.288542	2.25955e-100	3.55269e-96
1	ZEB2	-0.312645	3.25268e-100	5.11418e-96
1	SOAT1	0.268948	4.87775e-100	7.66929e-96
1	LY6E	0.285801	5.81525e-98	9.14332e-94
1	VCAN	0.267411	6.24503e-94	9.81905e-90
1	BST2	0.277729	1.14994e-92	1.80804e-88
1	DNER	0.263275	5.62984e-91	8.8518e-87
1	FDXR	0.25072	2.28901e-90	3.59901e-86
1	C9orf16	0.290348	7.65e-90	1.20281e-85
1	BEX3	0.260207	5.0256e-89	7.90175e-85
1	MLEC	0.257511	8.00578e-86	1.25875e-81
1	METTL9	0.250893	5.38527e-84	8.46726e-80
1	PLAGL1	-0.316365	8.72628e-84	1.37203e-79
1	ZFP36	-0.574591	1.02711e-83	1.61493e-79
1	FGF12	0.254559	5.28704e-83	8.31282e-79
1	A2M	-0.479988	1.21258e-82	1.90655e-78
1	DYNLL2	0.256766	2.17077e-82	3.4131e-78
1	CTSD	0.262672	1.44796e-80	2.27663e-76
1	CDH2	0.255227	1.90546e-79	2.99595e-75
1	LRP1	-0.286851	7.13146e-78	1.12128e-73
1	COL4A2	-0.306051	1.69148e-66	2.65952e-62
1	STAB1	-0.827583	1.66058e-64	2.61093e-60
1	IGFBP4	-0.325389	2.96498e-64	4.66183e-60
1	JUN	-0.397622	1.0912e-63	1.7157e-59
1	TGFBR2	-0.324299	4.91453e-62	7.72712e-58
1	FGL2	-0.298477	1.74094e-61	2.73728e-57
1	CSF1R	-0.417775	4.47598e-61	7.03758e-57
1	TNFAIP2	-0.273299	7.13975e-60	1.12258e-55
1	COL4A1	-0.340606	7.36593e-60	1.15815e-55
1	SLCO2B1	-0.27762	1.81985e-59	2.86135e-55
1	COL6A2	-0.428517	6.23711e-57	9.80661e-53
1	SERPING1	-0.277127	1.19537e-56	1.87948e-52
1	EMP1	-0.251943	7.9529e-56	1.25044e-51
1	COL3A1	-0.545137	1.05003e-54	1.65097e-50
1	MS4A7	-0.504622	1.05065e-54	1.65193e-50
1	IGFBP7	-0.540687	6.5589e-54	1.03126e-49
1	COL1A1	-0.462481	9.73933e-54	1.53131e-49
1	COL1A2	-0.511772	5.06958e-53	7.97091e-49
1	MRC1	-0.331777	1.19768e-51	1.88311e-47
1	EGFL7	-0.328002	1.50609e-51	2.36803e-47
1	FCGRT	-0.477908	1.59498e-50	2.50778e-46
1	SGK1	-0.257516	1.6034e-50	2.52103e-46
1	KLF2	-0.258955	6.76339e-50	1.06341e-45
1	SPARCL1	-0.293453	1.58448e-49	2.49127e-45
1	FOSB	-0.397391	5.40061e-49	8.49138e-45
1	SYNE1	-0.275083	2.1769e-48	3.42274e-44
1	VSIG4	-0.286241	2.83703e-48	4.46066e-44
1	AEBP1	-0.328257	2.63323e-46	4.14022e-42
1	IFITM10	-0.458795	4.41971e-45	6.94912e-41
1	PLPP3	-0.333106	5.35253e-45	8.41578e-41
1	EGR1	-0.429429	3.016e-43	4.74206e-39
1	THBS1	-0.286353	5.66254e-42	8.90321e-38
1	CYBB	-0.265362	3.50344e-41	5.50847e-37
1	FBLN5	-0.344274	6.69139e-41	1.05209e-36
1	MS4A6A	-0.324329	1.20003e-39	1.88681e-35
1	LGMN	-0.367084	8.31301e-37	1.30705e-32
1	CCN2	-0.40956	1.00164e-36	1.57488e-32
1	SRGN	-0.289763	2.19756e-36	3.45522e-32
1	FN1	-0.287137	1.06182e-35	1.66949e-31
1	EPAS1	-0.256589	2.28439e-35	3.59174e-31
1	CD68	-0.314887	1.84631e-34	2.90295e-30
1	TNXB	-0.44446	2.85603e-32	4.49054e-28
1	ADAMTS1	-0.282969	4.66953e-32	7.34189e-28
1	CD163	-0.706939	7.61374e-32	1.19711e-27
1	CEBPD	-0.272273	2.14134e-31	3.36683e-27
1	MCL1	-0.297351	1.1815e-29	1.85767e-25
1	MMP2	-0.258095	1.15391e-28	1.81429e-24
1	CSRP1	-0.264066	1.72011e-28	2.70453e-24
1	CD14	-0.489305	2.89572e-28	4.55293e-24
1	BTG2	-0.329085	1.77558e-27	2.79174e-23
1	LYVE1	-0.35061	4.12127e-27	6.47987e-23
1	CHGB	-1.71899	8.74457e-26	1.37491e-21
1	C1S	-0.338082	4.23509e-25	6.65883e-21
1	CCN1	-0.493261	1.25814e-23	1.97817e-19
1	RNASE1	-1.00122	6.1378e-23	9.65047e-19
1	DUSP1	-0.293009	1.27176e-21	1.99959e-17
1	ABCC3	-0.279882	1.90325e-21	2.99248e-17
1	C1QC	-0.574672	4.27523e-18	6.72195e-14
1	SAT1	-0.398647	8.52569e-16	1.34049e-11
1	C1R	-0.275516	2.65508e-15	4.17459e-11
1	FBLN1	-0.371653	2.86833e-15	4.50988e-11
1	C1QA	-0.668354	3.02351e-15	4.75386e-11
1	C1QB	-0.530109	1.31021e-14	2.06004e-10
1	BGN	-0.34142	2.9008e-14	4.56093e-10
1	GLUL	-0.328587	3.6022e-14	5.66373e-10
1	TAGLN	-0.44794	6.5553e-13	1.03069e-08
1	GSN	-0.414191	2.076e-12	3.26409e-08
1	IGFBP5	-0.440289	3.0623e-11	4.81486e-07
1	LUM	-0.405077	7.23551e-11	1.13764e-06
1	FABP4	-0.328333	1.0128e-09	1.59242e-05
2	RNASE1	2.98653	0	0
2	STAB1	2.64152	0	0
2	C1QA	2.5779	0	0
2	CD163	2.56089	0	0
2	C1QC	2.35098	0	0
2	SELENOP	2.28826	0	0
2	C1QB	2.27016	0	0
2	CTSB	2.1911	0	0
2	CD14	2.01546	0	0
2	MS4A7	1.99413	0	0
2	FCGRT	1.81515	0	0
2	CSF1R	1.77722	0	0
2	CD74	1.67921	0	0
2	LYVE1	1.61701	0	0
2	LGMN	1.60031	0	0
2	SAT1	1.5826	0	0
2	MS4A6A	1.57446	0	0
2	CD68	1.53359	0	0
2	MRC1	1.51503	0	0
2	VSIG4	1.4011	0	0
2	CYBB	1.33784	0	0
2	FOS	1.29778	0	0
2	SLCO2B1	1.25067	0	0
2	F13A1	1.23762	0	0
2	FTL	1.19642	0	0
2	FGL2	1.17432	0	0
2	FCGBP	1.16265	0	0
2	ADAP2	1.16117	0	0
2	IFI30	1.12807	0	0
2	GRN	1.0727	0	0
2	SRGN	1.06679	0	0
2	CST3	1.05292	0	0
2	PLTP	1.04583	0	0
2	MPEG1	1.04466	0	0
2	TGFBI	1.04119	0	0
2	FCER1G	1.03685	0	0
2	HSPA6	1.02893	0	0
2	CTSZ	1.02071	0	0
2	LILRB5	1.0068	0	0
2	MAF	0.987052	0	0
2	LAPTM5	0.983918	0	0
2	FTH1	0.978473	0	0
2	FOLR2	0.961519	0	0
2	SIGLEC1	0.936716	0	0
2	MS4A4A	0.921029	0	0
2	CPVL	0.91991	0	0
2	SPI1	0.901819	0	0
2	GPR34	0.896725	0	0
2	TYROBP	0.878074	0	0
2	TNFAIP2	0.853084	0	0
2	MSR1	0.841035	0	0
2	MARCO	0.833122	0	0
2	CTSS	0.828775	0	0
2	HCLS1	0.825844	0	0
2	NPC2	0.810023	0	0
2	FCGR3A	0.795837	0	0
2	CD4	0.772336	0	0
2	TYMP	0.759245	0	0
2	RGS1	0.755063	0	0
2	PSAP	0.745955	0	0
2	FCGR2A	0.740359	0	0
2	FMN1	0.732828	0	0
2	KCTD12	0.728981	0	0
2	LPAR6	0.716612	0	0
2	THEMIS2	0.715762	0	0
2	GLUL	0.705856	0	0
2	TNFSF13	0.703449	0	0
2	MAFB	0.700701	0	0
2	C3AR1	0.681375	0	0
2	DAB2	0.678209	0	0
2	TLR2	0.675855	0	0
2	CYBA	0.668211	0	0
2	GAA	0.664073	0	0
2	COLEC12	0.657731	0	0
2	CPM	0.656339	0	0
2	NRP1	0.648946	0	0
2	PLD3	0.638507	0	0
2	CEBPD	0.633315	0	0
2	RNF135	0.629742	0	0
2	C5AR1	0.629624	0	0
2	RCN3	0.627432	0	0
2	LYZ	0.625441	0	0
2	ZFP36L1	0.624729	0	0
2	FPR3	0.624391	0	0
2	CTSC	0.624012	0	0
2	MFSD1	0.617212	0	0
2	LIPA	0.615519	0	0
2	CSF2RA	0.614696	0	0
2	AXL	0.614378	0	0
2	FUCA1	0.609477	0	0
2	A2M	0.598914	0	0
2	TCN2	0.598146	0	0
2	CD209	0.597476	0	0
2	PLXND1	0.597044	0	0
2	ARRB2	0.595434	0	0
2	AIF1	0.581284	0	0
2	TMEM106A	0.569029	0	0
2	FGD2	0.566065	0	0
2	B2M	0.565519	0	0
2	CIITA	0.56516	0	0
2	LRP1	0.554742	0	0
2	SLC1A3	0.55181	0	0
2	COLGALT1	0.548175	0	0
2	EHBP1L1	0.539921	0	0
2	CREG1	0.538947	0	0
2	ADAMTS2	0.538482	0	0
2	MS4A4E	0.526728	0	0
2	NPL	0.512945	0	0
2	SLC11A1	0.509117	0	0
2	GPNMB	0.508695	0	0
2	PMP22	0.507336	0	0
2	PLEKHG5	0.500881	0	0
2	C2	0.496408	0	0
2	NFKBID	0.488754	0	0
2	PLEKHO2	0.486633	0	0
2	CYTH4	0.483788	0	0
2	LAIR1	0.482867	0	0
2	METRNL	0.475605	0	0
2	TMEM176B	0.469925	0	0
2	NCF4	0.469628	0	0
2	PFKFB3	0.46433	0	0
2	CLEC7A	0.458282	0	0
2	MAN2B1	0.450275	0	0
2	RNF149	0.449035	0	0
2	ARHGAP4	0.446725	0	0
2	TTYH3	0.43881	0	0
2	CXCL16	0.438203	0	0
2	HMOX1	0.433502	0	0
2	SH3TC1	0.432642	0	0
2	ALOX5	0.42987	0	0
2	CSF3R	0.420587	0	0
2	ARHGEF10L	0.418556	0	0
2	PLAUR	0.417283	0	0
2	SFMBT2	0.413446	0	0
2	IL10RA	0.409266	0	0
2	SHMT1	0.409196	0	0
2	CFD	0.404425	0	0
2	LILRB2	0.396715	0	0
2	GLIPR1	0.39108	0	0
2	HCK	0.390735	0	0
2	TLR4	0.389808	0	0
2	CD93	0.387235	0	0
2	SLC7A7	0.385203	0	0
2	CXCL12	0.383764	0	0
2	EMILIN2	0.383691	0	0
2	MGAT1	0.38366	0	0
2	C1orf162	0.383612	0	0
2	FCGR2B	0.376421	0	0
2	TREM2	0.374297	0	0
2	HBEGF	0.368642	0	0
2	MARCKS	0.364843	0	0
2	RNASET2	0.363651	0	0
2	HAVCR2	0.363564	0	0
2	RASSF4	0.362431	0	0
2	S100A9	0.361937	0	0
2	ADORA3	0.361821	0	0
2	DOCK4	0.358931	0	0
2	MKNK1	0.35488	0	0
2	CNPY3	0.353391	0	0
2	IER3	0.352627	0	0
2	RHBDF2	0.349263	0	0
2	UNC93B1	0.347693	0	0
2	DAPK1	0.347412	0	0
2	ITGAM	0.345484	0	0
2	AP1B1	0.344966	0	0
2	ADA2	0.342705	0	0
2	TNFRSF1B	0.338279	0	0
2	RNASE6	0.336945	0	0
2	ITGB2	0.334702	0	0
2	PDGFB	0.334598	0	0
2	TMEM37	0.33119	0	0
2	PLCB2	0.329722	0	0
2	LRRC25	0.327917	0	0
2	ALOX5AP	0.324913	0	0
2	JDP2	0.323673	0	0
2	DOCK2	0.322943	0	0
2	SPRED1	0.322176	0	0
2	SLC15A3	0.32154	0	0
2	HK3	0.321204	0	0
2	CD53	0.316125	0	0
2	RAB3IL1	0.313719	0	0
2	MGAT4A	0.310301	0	0
2	ADAM28	0.308928	0	0
2	SYK	0.308653	0	0
2	SLC16A3	0.307726	0	0
2	DISC1	0.306697	0	0
2	IRF8	0.30637	0	0
2	SCN1B	0.304474	0	0
2	GPR183	0.290384	0	0
2	TM6SF1	0.289572	0	0
2	CD300A	0.282576	0	0
2	LGALS9	0.282262	0	0
2	PARVG	0.282211	0	0
2	SLC43A2	0.281387	0	0
2	TLR1	0.280959	0	0
2	BMP2K	0.280005	0	0
2	NEK6	0.279729	0	0
2	RUNX1	0.275138	0	0
2	ODF3B	0.274434	0	0
2	NABP1	0.274311	0	0
2	ENTPD1	0.273704	0	0
2	SH2B3	0.272063	0	0
2	VAMP8	0.271784	0	0
2	RAP2B	0.270047	0	0
2	SIGLEC8	0.269698	0	0
2	NCKAP1L	0.266984	0	0
2	IRAK3	0.266569	0	0
2	DENND3	0.265724	0	0
2	ATP8B4	0.263087	0	0
2	VSIR	0.261337	0	0
2	OTULINL	0.260653	0	0
2	PILRA	0.258938	0	0
2	CMKLR1	0.252801	0	0
2	GNB4	0.252757	0	0
2	IL18	0.252048	0	0
2	SPARC	-0.594913	0	0
2	WHRN	-0.762463	0	0
2	CYP21A2	-1.03062	0	0
2	CYP11B1	-1.45794	0	0
2	DMXL2	0.305987	2.09358e-305	3.29173e-301
2	CTSH	0.458502	3.25361e-305	5.11565e-301
2	PLXDC2	0.519272	1.44324e-304	2.2692e-300
2	SMAP2	0.262931	4.45033e-304	6.99725e-300
2	NINJ1	0.470266	1.94877e-302	3.06405e-298
2	WLS	0.459275	1.26296e-300	1.98574e-296
2	RNF130	0.346451	2.23583e-300	3.51539e-296
2	ASAH1	0.347607	3.09367e-293	4.86418e-289
2	BLVRB	0.337117	2.60193e-288	4.09102e-284
2	FCHO2	0.25664	3.96756e-285	6.2382e-281
2	SAMHD1	0.390361	1.60635e-284	2.52566e-280
2	DSE	0.288199	4.28564e-281	6.73831e-277
2	APLP2	0.512291	2.55579e-272	4.01847e-268
2	SCARB1	-0.854066	2.13193e-269	3.35204e-265
2	CLU	-0.591065	3.93279e-266	6.18353e-262
2	EPSTI1	0.253956	1.94304e-264	3.05504e-260
2	AP2A2	0.306795	1.68479e-259	2.649e-255
2	NAGK	0.263967	4.10486e-258	6.45408e-254
2	PPT1	0.317048	5.34631e-258	8.406e-254
2	PEG3	-0.600012	6.44378e-258	1.01316e-253
2	ECE1	-0.467958	6.83934e-251	1.07535e-246
2	BTG2	0.581943	2.11544e-249	3.3261e-245
2	MEF2A	0.296074	2.63647e-243	4.14532e-239
2	ATRNL1	-0.555702	6.7648e-243	1.06363e-238
2	TBX3	-0.458677	1.1274e-237	1.77262e-233
2	PEBP1	-0.462088	2.21103e-236	3.4764e-232
2	SLC12A7	0.265042	2.11543e-233	3.32609e-229
2	ETS2	0.25052	1.69611e-232	2.6668e-228
2	HERPUD1	0.493143	5.03274e-232	7.91298e-228
2	STARD13	0.371716	1.46027e-231	2.29598e-227
2	CHST15	0.250887	1.24912e-230	1.96399e-226
2	LHFPL2	0.324775	7.2606e-229	1.14158e-224
2	S100A11	0.279957	5.17181e-228	8.13164e-224
2	TGFBR1	0.263666	5.90289e-225	9.28112e-221
2	SLC23A2	-0.4786	6.30568e-225	9.91441e-221
2	ZEB2	0.5696	6.21608e-222	9.77355e-218
2	MPP1	0.291897	2.55357e-221	4.01498e-217
2	SESN1	0.301749	8.86192e-219	1.39336e-214
2	IFI44L	0.38906	1.43716e-217	2.25965e-213
2	LTBP3	-0.416036	2.09279e-216	3.29049e-212
2	TPP1	0.434417	1.86809e-215	2.9372e-211
2	APP	-0.459419	7.52114e-215	1.18255e-210
2	RIN3	0.313398	4.01738e-212	6.31653e-208
2	CYFIP1	0.302989	7.69726e-212	1.21024e-207
2	LSP1	-0.466653	5.4827e-209	8.62046e-205
2	GSTA4	-0.462214	2.3138e-208	3.63799e-204
2	TSPAN4	0.265252	3.62649e-208	5.70194e-204
2	LAP3	0.286153	1.25768e-205	1.97745e-201
2	MXRA7	-0.397319	1.45069e-203	2.28092e-199
2	ZFP36	0.511201	1.38381e-202	2.17577e-198
2	CTNNAL1	-0.43575	1.71493e-202	2.69638e-198
2	GRAMD1B	-0.513884	6.91217e-202	1.0868e-197
2	MSI2	-0.38727	1.06342e-201	1.67202e-197
2	CCDC88A	0.261267	1.43001e-201	2.24841e-197
2	GJA1	-0.56559	7.98275e-200	1.25513e-195
2	CDH2	-0.408892	3.05753e-199	4.80736e-195
2	TMSB4X	0.458233	8.56379e-199	1.34648e-194
2	MERTK	0.374474	3.0952e-197	4.86659e-193
2	RGL1	0.305895	4.49358e-197	7.06525e-193
2	IVNS1ABP	0.344947	1.43243e-193	2.25221e-189
2	IFI44	0.290634	1.81717e-193	2.85713e-189
2	DHCR24	-0.570165	2.20888e-193	3.47302e-189
2	MEIS1	-0.373915	9.44208e-193	1.48458e-188
2	FDXR	-0.484127	1.129e-192	1.77513e-188
2	NRCAM	-0.390398	1.54159e-190	2.42384e-186
2	TNFRSF25	0.294347	3.44645e-186	5.41885e-182
2	IFNGR2	0.268111	6.02018e-186	9.46553e-182
2	SNX6	0.277007	6.84205e-186	1.07578e-181
2	ITGA1	-0.408124	3.87991e-185	6.10038e-181
2	MYL9	-0.393447	9.42612e-185	1.48207e-180
2	IL13RA1	0.316523	1.4098e-183	2.21664e-179
2	PLEKHO1	0.340964	6.57007e-183	1.03301e-178
2	MCL1	0.629157	2.62606e-182	4.12895e-178
2	ADPGK	0.273954	3.12991e-181	4.92115e-177
2	RORA	-0.400984	2.59963e-178	4.0874e-174
2	PILRB	-0.399923	3.57871e-177	5.62681e-173
2	LAMB2	-0.371367	1.64125e-175	2.58053e-171
2	PAM	-0.364363	1.14017e-174	1.79269e-170
2	PTPRS	-0.361475	3.34645e-169	5.26162e-165
2	SYNE1	-0.475739	4.71404e-169	7.41189e-165
2	COL18A1	-0.356272	2.44889e-168	3.85039e-164
2	SLC47A1	-0.380741	4.42616e-168	6.95926e-164
2	NR5A1	-0.383468	5.02852e-168	7.90634e-164
2	DLG5	-0.356549	1.05501e-167	1.6588e-163
2	RIN2	0.25558	1.4807e-167	2.3281e-163
2	QKI	0.327214	4.43812e-167	6.97806e-163
2	ECHDC2	-0.318003	1.93982e-165	3.04998e-161
2	CNN3	-0.358854	1.37149e-164	2.15639e-160
2	VMP1	0.393843	1.73113e-164	2.72185e-160
2	IFITM10	-0.659465	6.4494e-163	1.01404e-158
2	LITAF	0.302186	2.65099e-162	4.16816e-158
2	HDHD3	-0.384822	3.51359e-162	5.52442e-158
2	STAR	-0.437229	6.37316e-162	1.00205e-157
2	SORBS2	-0.359419	1.66916e-161	2.62442e-157
2	ACADVL	-0.393187	1.33633e-160	2.10112e-156
2	CTSL	0.328926	7.81882e-160	1.22935e-155
2	SIRPA	0.262645	1.19041e-158	1.87168e-154
2	EPHX1	-0.399357	1.94693e-158	3.06116e-154
2	C2CD2	-0.329908	2.52174e-158	3.96493e-154
2	LONRF2	-0.318654	3.25169e-158	5.11264e-154
2	CYB5B	-0.400284	6.35872e-157	9.99782e-153
2	TNS3	0.300636	6.86767e-156	1.0798e-151
2	TM7SF2	-0.481776	1.69365e-155	2.66293e-151
2	CAPN2	-0.338696	3.7272e-155	5.86028e-151
2	PON2	-0.339859	5.76796e-155	9.06896e-151
2	SCAMP2	0.253793	7.3788e-155	1.16017e-150
2	ABCC3	-0.558628	2.03346e-153	3.19722e-149
2	VSTM4	-0.305589	8.87057e-152	1.39472e-147
2	PICALM	0.268805	2.81514e-151	4.42624e-147
2	MICALL2	-0.280562	4.87126e-151	7.65908e-147
2	IFNGR1	0.28328	5.21402e-150	8.19801e-146
2	EPB41L2	0.250276	9.1967e-149	1.446e-144
2	BMP1	-0.315936	3.40166e-148	5.34842e-144
2	THBD	0.26233	3.97158e-148	6.24452e-144
2	FAM166B	-0.357893	5.06005e-148	7.95592e-144
2	SYNE2	-0.289475	1.12967e-147	1.77618e-143
2	PRKG1	-0.288817	2.36156e-146	3.71308e-142
2	ALDH3A2	-0.358236	2.95591e-146	4.64758e-142
2	SLC16A9	-0.379755	1.42685e-145	2.24344e-141
2	MAST4	-0.269753	1.83827e-145	2.89031e-141
2	ABCB1	-0.366383	2.45941e-145	3.86693e-141
2	DDX5	-0.432425	2.1932e-144	3.44838e-140
2	PRNP	0.262885	6.86704e-144	1.07971e-139
2	MCOLN3	-0.571322	7.8217e-144	1.22981e-139
2	DPYD	0.257776	1.15611e-143	1.81774e-139
2	ZYX	0.271508	1.72495e-143	2.71215e-139
2	PBX1	-0.297044	2.27973e-143	3.58441e-139
2	CD55	-0.442695	5.71998e-143	8.99353e-139
2	PLAGL1	-0.416942	3.55429e-142	5.58841e-138
2	CCN3	-0.703176	1.42136e-141	2.2348e-137
2	NAMPT	0.266739	2.24639e-140	3.532e-136
2	SERPINA5	-0.384594	2.4018e-139	3.77636e-135
2	FSTL1	-0.37561	4.82683e-139	7.58923e-135
2	CD46	-0.353035	7.45048e-139	1.17144e-134
2	SLC25A37	-0.29094	1.90789e-138	2.99978e-134
2	FADS2	-0.386723	1.2048e-137	1.89431e-133
2	CYP17A1	-0.578762	1.71793e-136	2.7011e-132
2	ATP2B4	-0.313576	6.53953e-136	1.02821e-131
2	AOX1	-0.342312	1.73155e-135	2.72251e-131
2	CTTN	-0.258656	5.89494e-135	9.26861e-131
2	COL15A1	-0.364487	1.67884e-134	2.63964e-130
2	TOB1	-0.487117	1.55894e-133	2.45112e-129
2	ADGRV1	-0.378979	1.56113e-133	2.45457e-129
2	ABCA8	-0.285292	1.32345e-132	2.08087e-128
2	CCNL2	-0.384768	1.94893e-132	3.06431e-128
2	BEX3	-0.323066	3.33013e-131	5.23596e-127
2	TMEM245	-0.289511	1.83658e-130	2.88765e-126
2	MGST1	-0.366792	2.31162e-129	3.63457e-125
2	PDGFD	-0.297109	2.77525e-129	4.36352e-125
2	COL6A1	-0.386853	2.43591e-128	3.82997e-124
2	CEBPB	0.356426	5.01947e-128	7.89212e-124
2	TPM2	-0.319969	8.70698e-127	1.369e-122
2	ASPH	-0.313378	7.54865e-126	1.18687e-121
2	HSPD1	-0.351322	1.13509e-125	1.7847e-121
2	TUSC3	-0.272783	1.20902e-125	1.90095e-121
2	COBLL1	-0.337012	1.58739e-125	2.49586e-121
2	SEMA3B	-0.262839	5.05278e-125	7.94448e-121
2	SEMA6A	-0.271451	1.66879e-124	2.62384e-120
2	FAM214A	-0.272827	6.74164e-124	1.05999e-119
2	PPFIBP1	-0.251561	7.75667e-124	1.21958e-119
2	TMSB10	0.289457	1.02645e-123	1.61388e-119
2	UGCG	-0.448659	1.76578e-123	2.77634e-119
2	FDX1	-0.371656	2.90273e-123	4.56396e-119
2	OPTN	-0.275173	5.65397e-123	8.88974e-119
2	OBSL1	-0.252236	1.311e-122	2.06128e-118
2	SLC35F5	-0.293754	1.4903e-122	2.3432e-118
2	TIMP3	-0.595926	7.58174e-120	1.19208e-115
2	PHF10	-0.363432	8.71297e-120	1.36994e-115
2	SOAT1	-0.380231	5.97191e-119	9.38963e-115
2	PRDX2	-0.296009	6.46071e-117	1.01582e-112
2	SPSB3	-0.277625	6.23012e-116	9.79561e-112
2	PLBD2	-0.339258	7.24471e-116	1.13909e-111
2	DNER	-0.307939	1.33978e-114	2.10653e-110
2	ST5	-0.263329	1.43157e-114	2.25086e-110
2	POR	-0.314196	2.82789e-114	4.4463e-110
2	SYNGR2	0.250503	4.79698e-114	7.54229e-110
2	HSPG2	-0.312651	5.67184e-113	8.91784e-109
2	SNTB1	-0.301494	1.33283e-111	2.0956e-107
2	FOSL2	-0.303196	2.39201e-111	3.76096e-107
2	HSD3B2	-0.600867	3.35181e-110	5.27005e-106
2	TBC1D4	-0.299512	1.25621e-109	1.97514e-105
2	NDRG2	-0.287924	1.68402e-109	2.64778e-105
2	SCD5	-0.269894	1.92399e-109	3.02509e-105
2	LUC7L3	-0.333017	8.73418e-103	1.37327e-98
2	NDRG4	-0.252968	3.3515e-102	5.26956e-98
2	CD9	-0.283332	2.3879e-101	3.75449e-97
2	KCTD3	-0.259052	2.1092e-100	3.3163e-96
2	SPTBN1	-0.253475	3.20902e-100	5.04554e-96
2	MT2A	-0.300913	9.78288e-100	1.53816e-95
2	LAMP1	0.2978	2.96239e-98	4.65777e-94
2	HSPB6	-0.284854	8.7031e-98	1.36839e-93
2	KCNK3	-0.26562	2.78984e-97	4.38646e-93
2	SLC38A2	-0.30198	1.49064e-96	2.34373e-92
2	MLXIPL	-0.28587	4.35957e-96	6.85455e-92
2	OS9	0.261024	5.05217e-95	7.94353e-91
2	RBBP7	-0.257378	1.03385e-92	1.62552e-88
2	HSPE1	-0.269804	1.4584e-92	2.29304e-88
2	MAT2A	0.415522	1.89021e-92	2.97197e-88
2	THBS1	0.33112	9.6851e-92	1.52279e-87
2	AKR1B1	-0.279582	2.13874e-90	3.36275e-86
2	ITPR2	0.293965	2.49414e-90	3.92154e-86
2	PRKAR2B	-0.315937	5.12421e-90	8.05679e-86
2	AS3MT	-0.266707	1.45965e-89	2.29501e-85
2	CD83	0.277975	1.88474e-89	2.96338e-85
2	PEG10	-0.346925	2.48315e-89	3.90426e-85
2	ERN1	-0.264158	5.88584e-89	9.2543e-85
2	ALAS1	-0.365754	7.37922e-88	1.16024e-83
2	AVPR1A	-0.281282	8.54827e-87	1.34404e-82
2	GOLM1	-0.252603	4.59062e-86	7.21782e-82
2	SCD	-0.534016	1.63113e-84	2.56463e-80
2	RHOBTB3	-0.259282	1.75132e-84	2.7536e-80
2	QPCT	-0.324739	2.78549e-83	4.37963e-79
2	SREBF1	-0.305656	6.33502e-82	9.96055e-78
2	COL4A2	-0.331489	4.82463e-79	7.58576e-75
2	HTRA1	0.266842	3.0803e-78	4.84316e-74
2	BRI3	0.250311	2.76955e-77	4.35457e-73
2	SH3BP5	-0.258611	7.37362e-75	1.15935e-70
2	CYP11A1	-0.31727	1.76043e-74	2.76793e-70
2	NLK	-0.254805	3.57101e-73	5.6147e-69
2	VCAM1	-0.255786	1.76053e-72	2.76807e-68
2	CPE	-0.303521	6.5811e-72	1.03475e-67
2	MAN1A1	0.281367	1.58184e-71	2.48712e-67
2	COL6A2	-0.455357	7.69527e-70	1.20993e-65
2	ITM2C	-0.277293	2.90992e-69	4.57527e-65
2	CHGB	-2.10793	2.68723e-68	4.22513e-64
2	JUNB	0.276404	3.19098e-68	5.01718e-64
2	COL3A1	-0.576844	6.12837e-68	9.63564e-64
2	COL4A1	-0.369555	1.80252e-67	2.83411e-63
2	TNXB	-0.481771	9.29849e-65	1.462e-60
2	VCAN	-0.32211	1.38498e-62	2.1776e-58
2	C11orf96	-0.348501	1.80674e-61	2.84074e-57
2	CALD1	-0.302449	7.3969e-61	1.16302e-56
2	GASK1B	-0.262396	9.01045e-61	1.41671e-56
2	DDIT4	0.259514	1.86212e-60	2.92781e-56
2	NR2F2	-0.265237	1.40297e-59	2.2059e-55
2	ADAMTS1	-0.327455	2.52991e-59	3.97778e-55
2	DLK1	-0.422703	4.33258e-57	6.81212e-53
2	COL1A1	-0.481515	1.53721e-56	2.41695e-52
2	FADS1	-0.250363	1.32994e-54	2.09107e-50
2	CYP51A1	-0.28021	2.62452e-54	4.12654e-50
2	DKK3	-0.277284	1.29508e-49	2.03626e-45
2	G0S2	-0.368313	2.31183e-49	3.63489e-45
2	IGFBP7	-0.489477	1.00592e-47	1.58161e-43
2	SPARCL1	-0.282171	1.99515e-47	3.13698e-43
2	LTBP4	-0.256071	6.42685e-47	1.01049e-42
2	C1S	-0.36018	7.66639e-46	1.20539e-41
2	MT-ND3	-0.286786	5.94192e-44	9.34248e-40
2	C1R	-0.322427	7.10269e-43	1.11676e-38
2	AEBP1	-0.317427	2.90519e-42	4.56783e-38
2	CCN1	-0.534856	3.32244e-42	5.22388e-38
2	COL1A2	-0.478895	6.25026e-42	9.82729e-38
2	SGK1	0.435716	5.71686e-35	8.98862e-31
2	MFGE8	-0.255667	7.09383e-32	1.11536e-27
2	GSTA1	-0.32262	9.65871e-32	1.51864e-27
2	RBP4	-0.268218	4.5522e-31	7.15743e-27
2	FABP4	-0.387283	3.53559e-30	5.55901e-26
2	MGP	-0.464045	5.74621e-29	9.03477e-25
2	FBLN1	-0.387501	4.26965e-28	6.71317e-24
2	CYP11B2	-0.505445	5.14973e-28	8.09692e-24
2	CCN2	-0.371035	5.83668e-27	9.17702e-23
2	BGN	-0.341715	4.72564e-24	7.43013e-20
2	DCN	-0.575533	2.12019e-20	3.33357e-16
2	IGFBP5	-0.425313	4.2338e-20	6.6568e-16
2	FBLN5	-0.277567	4.63488e-18	7.28743e-14
2	C7	-0.733114	1.28385e-08	0.00020186
3	C7	2.85587	0	0
3	LUM	1.91943	0	0
3	DCN	1.52708	0	0
3	FBLN5	1.50984	0	0
3	BGN	1.45775	0	0
3	TAGLN	1.37509	0	0
3	CCN1	1.37389	0	0
3	IGFBP7	1.35864	0	0
3	CCN2	1.35574	0	0
3	IGFBP5	1.23785	0	0
3	C1S	1.23576	0	0
3	COL3A1	1.22848	0	0
3	A2M	1.16628	0	0
3	COL1A2	1.1403	0	0
3	AEBP1	1.07753	0	0
3	C1R	1.07311	0	0
3	C11orf96	1.05068	0	0
3	MMP2	1.04882	0	0
3	PDGFRA	1.04686	0	0
3	MGP	1.02382	0	0
3	TIMP3	1.02305	0	0
3	RIPOR3	1.00349	0	0
3	GGT5	0.950164	0	0
3	NID1	0.942913	0	0
3	GPX3	0.937288	0	0
3	DEPP1	0.936291	0	0
3	COL6A2	0.921331	0	0
3	THBS1	0.908205	0	0
3	FBLN1	0.907395	0	0
3	CALD1	0.882253	0	0
3	PDGFRB	0.841204	0	0
3	TPM1	0.837228	0	0
3	STEAP4	0.834223	0	0
3	HGF	0.829565	0	0
3	COL1A1	0.814867	0	0
3	PRPS2	0.814206	0	0
3	CRISPLD2	0.812911	0	0
3	CSRP1	0.80335	0	0
3	EPAS1	0.798948	0	0
3	SERPING1	0.788453	0	0
3	INMT	0.764789	0	0
3	PTH1R	0.758949	0	0
3	COL4A1	0.74323	0	0
3	NR2F2	0.721765	0	0
3	EFEMP1	0.715711	0	0
3	SPARCL1	0.710531	0	0
3	ENG	0.695208	0	0
3	ADH1B	0.688799	0	0
3	CFH	0.688056	0	0
3	EDNRB	0.676919	0	0
3	LAMA2	0.672072	0	0
3	ADGRF5	0.669492	0	0
3	COL4A2	0.66283	0	0
3	NFASC	0.660488	0	0
3	EMILIN1	0.659774	0	0
3	ADAMTSL2	0.656249	0	0
3	COLEC11	0.655904	0	0
3	NRP1	0.63657	0	0
3	LTBP4	0.619508	0	0
3	OLFML3	0.609086	0	0
3	FN1	0.608538	0	0
3	MATN2	0.603195	0	0
3	COL6A1	0.602923	0	0
3	ACTA2	0.60252	0	0
3	LIFR	0.601499	0	0
3	TNXB	0.595719	0	0
3	IGFBP4	0.579154	0	0
3	NR2F1	0.57584	0	0
3	SPON2	0.548735	0	0
3	LHFPL6	0.542629	0	0
3	LRRC32	0.533724	0	0
3	MFGE8	0.521836	0	0
3	CXCL12	0.501751	0	0
3	SVEP1	0.501707	0	0
3	TINAGL1	0.486124	0	0
3	IGFBP2	0.485141	0	0
3	PARM1	0.472777	0	0
3	SMTN	0.470508	0	0
3	RAPH1	0.462344	0	0
3	COL6A3	0.458123	0	0
3	PRELP	0.445369	0	0
3	NPY1R	0.440686	0	0
3	PLPP1	0.439947	0	0
3	MYLK	0.42947	0	0
3	GPC3	0.413196	0	0
3	TM4SF1	0.390179	0	0
3	ITGA8	0.387297	0	0
3	NEURL1B	0.382634	0	0
3	FMO2	0.378198	0	0
3	MRC2	0.376516	0	0
3	NID2	0.374271	0	0
3	ABCA6	0.367885	0	0
3	SPON1	0.367856	0	0
3	RXFP1	0.367358	0	0
3	SPRY1	0.362425	0	0
3	PCDH18	0.356994	0	0
3	SRPX2	0.350833	0	0
3	THBS2	0.33739	0	0
3	NGFR	0.329834	0	0
3	ADCY3	0.329563	0	0
3	PLA2G4A	0.327189	0	0
3	HHIP	0.324514	0	0
3	ARHGEF17	0.311535	0	0
3	DACT1	0.309849	0	0
3	PLCXD3	0.309772	0	0
3	ANGPT1	0.302314	0	0
3	LPAR1	0.288666	0	0
3	TCF21	0.278275	0	0
3	PXDN	0.265061	0	0
3	PTGIR	0.263678	0	0
3	ABCC9	0.261761	0	0
3	ASPN	0.260328	0	0
3	ECM1	0.310515	1.8965e-303	2.98186e-299
3	SLIT3	0.366368	1.82474e-297	2.86904e-293
3	MXRA8	0.294911	4.02399e-295	6.32692e-291
3	CNN2	0.341477	1.26849e-285	1.99444e-281
3	TGFBR2	0.508705	3.57969e-280	5.62834e-276
3	FLNA	0.389314	1.15795e-277	1.82065e-273
3	SETBP1	0.334335	7.06619e-269	1.11102e-264
3	S1PR3	0.461372	3.73783e-262	5.87698e-258
3	FSTL1	0.536311	6.2357e-262	9.80438e-258
3	ALDH1A1	0.540681	1.97277e-260	3.10179e-256
3	RBMS3	0.443228	5.81159e-256	9.13756e-252
3	WHRN	-0.704091	8.22978e-249	1.29397e-244
3	ID3	0.373502	3.25442e-248	5.11693e-244
3	SCARB1	-0.91256	2.11326e-247	3.32268e-243
3	DKK3	0.435431	5.82169e-243	9.15345e-239
3	ABCC3	-0.69003	6.0021e-241	9.43711e-237
3	ADAMTS1	0.442444	5.2327e-240	8.22737e-236
3	IFITM3	0.43649	9.90443e-240	1.55727e-235
3	CCL2	0.257938	4.49275e-229	7.06394e-225
3	CEBPD	0.559641	2.91365e-227	4.58113e-223
3	PALLD	0.38027	7.35281e-227	1.15608e-222
3	ENDOD1	0.262082	9.59953e-225	1.50933e-220
3	CYP11B1	-1.33736	7.42555e-223	1.16752e-218
3	SPRY2	0.384237	2.8895e-222	4.54316e-218
3	ITGA1	0.52568	3.74896e-222	5.8945e-218
3	SERPINE1	0.5057	1.01792e-220	1.60048e-216
3	GEM	0.318392	2.93032e-220	4.60734e-216
3	CDH11	0.254441	3.26927e-216	5.14028e-212
3	C1orf198	0.270196	5.16093e-216	8.11452e-212
3	VIM	0.441621	4.2996e-212	6.76027e-208
3	PRSS23	0.323287	2.5816e-210	4.05905e-206
3	CD55	-0.537418	5.38117e-204	8.46081e-200
3	SPRY4	0.33663	1.82491e-202	2.8693e-198
3	RAPGEF5	0.287574	8.53492e-197	1.34195e-192
3	IFITM2	0.271554	3.09006e-196	4.8585e-192
3	TPM4	0.306184	3.05267e-193	4.79972e-189
3	AMOTL2	0.271828	2.17318e-189	3.41689e-185
3	OSMR	0.331179	3.38302e-187	5.31913e-183
3	LAMB1	0.351664	2.2933e-185	3.60576e-181
3	FXYD6	0.292938	7.50029e-185	1.17927e-180
3	UACA	0.349204	6.28117e-176	9.87588e-172
3	IFITM10	-0.700455	7.21035e-173	1.13368e-168
3	PTPRS	0.504309	8.45545e-173	1.32945e-168
3	TMTC1	0.269357	9.69186e-172	1.52385e-167
3	COL12A1	0.253747	1.5229e-170	2.39445e-166
3	LAMC1	0.284426	1.06321e-169	1.67168e-165
3	CRIM1	0.277803	9.82994e-165	1.54556e-160
3	LRP1	0.345477	1.17572e-164	1.84858e-160
3	TIMP1	0.475833	1.83071e-160	2.87843e-156
3	IGFBP6	0.299892	3.38641e-160	5.32446e-156
3	CPE	0.329268	1.43958e-159	2.26344e-155
3	GRAMD1B	-0.484356	5.49749e-158	8.6437e-154
3	SOAT1	-0.45657	8.4721e-157	1.33207e-152
3	SLC37A2	-0.402718	6.064e-154	9.53442e-150
3	CYP21A2	-0.804323	9.42311e-151	1.4816e-146
3	APOD	0.259629	1.46231e-149	2.29919e-145
3	SLC23A2	-0.418443	4.55005e-149	7.15405e-145
3	ITGB1	0.303298	7.84011e-146	1.2327e-141
3	NLK	-0.356034	3.53586e-145	5.55943e-141
3	EGR1	0.554313	6.86431e-145	1.07928e-140
3	LSP1	-0.380667	6.24614e-137	9.82081e-133
3	CLIC4	0.29756	1.24833e-135	1.96275e-131
3	MLXIPL	-0.343108	1.20645e-134	1.89691e-130
3	SERPINH1	0.303003	2.48511e-133	3.90733e-129
3	PEG3	-0.462114	1.33581e-130	2.10029e-126
3	SLC47A1	-0.351949	1.03325e-129	1.62458e-125
3	LAMC3	0.317134	1.60844e-128	2.52895e-124
3	ACTN1	0.253135	9.57206e-128	1.50501e-123
3	COL4A4	0.267007	5.19659e-127	8.1706e-123
3	CD46	-0.338147	3.23279e-126	5.08291e-122
3	SPARC	0.35536	5.42369e-124	8.52767e-120
3	PON2	-0.319309	6.27671e-124	9.86887e-120
3	CSF1	0.252926	3.62752e-122	5.70354e-118
3	CDH2	-0.345021	8.12541e-122	1.27756e-117
3	ZFP36	0.453164	3.43659e-120	5.40335e-116
3	LONRF2	-0.29855	1.26398e-118	1.98735e-114
3	KLF9	0.317174	4.98973e-117	7.84535e-113
3	DHCR24	-0.529294	4.85297e-115	7.63033e-111
3	SREBF1	-0.368145	1.87466e-113	2.94753e-109
3	SAMHD1	0.299908	2.24456e-112	3.52912e-108
3	TIMP2	0.351786	3.73473e-112	5.87212e-108
3	PLAGL1	-0.393383	6.26823e-112	9.85553e-108
3	HDHD3	-0.336287	1.05494e-110	1.65869e-106
3	GNS	-0.351514	7.13958e-109	1.12256e-104
3	MEST	0.299103	2.7009e-108	4.24662e-104
3	ABCA1	-0.372185	5.85187e-108	9.2009e-104
3	MSI2	-0.29561	1.87558e-107	2.94898e-103
3	GSTA4	-0.361488	9.4053e-107	1.47879e-102
3	ADGRV1	-0.367511	1.06313e-106	1.67156e-102
3	CLU	-0.406355	1.50079e-106	2.3597e-102
3	PILRB	-0.314805	2.11157e-106	3.32002e-102
3	ERN1	-0.297032	2.29941e-106	3.61537e-102
3	ATF3	0.346392	1.33865e-105	2.10476e-101
3	SEMA3B	-0.255543	2.08236e-105	3.2741e-101
3	CXCR4	-0.427326	3.91328e-105	6.15284e-101
3	ACTB	0.294497	2.84919e-104	4.47978e-100
3	ATP2B4	-0.278559	1.46448e-103	2.3026e-99
3	ZNF117	-0.273078	1.71529e-101	2.69696e-97
3	NRCAM	-0.298783	6.61841e-101	1.04061e-96
3	CREM	-0.313641	3.10162e-100	4.87668e-96
3	ST3GAL5	-0.279198	3.71332e-100	5.83845e-96
3	FDXR	-0.378828	4.86444e-99	7.64836e-95
3	ATRNL1	-0.378739	2.85742e-98	4.49272e-94
3	SLC16A9	-0.334747	4.16421e-98	6.54739e-94
3	ABCB1	-0.321438	1.70385e-97	2.67897e-93
3	SLC25A37	-0.267187	2.6689e-97	4.19631e-93
3	AHNAK	0.253879	2.75946e-97	4.3387e-93
3	TBC1D4	-0.296617	3.89598e-97	6.12566e-93
3	USP48	-0.276676	5.36618e-97	8.43724e-93
3	ECE1	-0.30665	1.03467e-94	1.62682e-90
3	ACADVL	-0.314244	1.51901e-93	2.38834e-89
3	TPP1	-0.291292	1.55456e-93	2.44424e-89
3	NR5A1	-0.315189	4.53502e-93	7.13041e-89
3	CTSA	-0.33332	1.16354e-92	1.82944e-88
3	MGST1	-0.337011	3.73849e-92	5.87803e-88
3	TM7SF2	-0.404603	7.71212e-92	1.21258e-87
3	COBLL1	-0.302459	1.0217e-91	1.60641e-87
3	PHF10	-0.337318	6.97136e-91	1.09611e-86
3	DLG5	-0.282608	1.37512e-90	2.16209e-86
3	KDM5D	-0.277344	9.70452e-90	1.52584e-85
3	FAM166B	-0.284751	3.31067e-89	5.20537e-85
3	ALAS1	-0.408948	1.96383e-88	3.08773e-84
3	JUN	0.445885	2.09099e-87	3.28766e-83
3	ALDH3A2	-0.28616	2.34028e-87	3.67963e-83
3	FOSL2	-0.290795	4.03027e-86	6.33679e-82
3	ASPH	-0.259244	2.65205e-84	4.16982e-80
3	SCPEP1	-0.275909	7.85981e-84	1.2358e-79
3	SERPINA5	-0.31139	9.33103e-84	1.46712e-79
3	DNER	-0.272892	2.7755e-82	4.36392e-78
3	GJA1	-0.402556	2.71873e-78	4.27466e-74
3	SNTB1	-0.272461	1.60246e-77	2.51955e-73
3	MCOLN3	-0.489047	2.0635e-73	3.24444e-69
3	C3	-0.372478	2.49553e-73	3.92372e-69
3	DLK1	-0.487431	1.36069e-72	2.13942e-68
3	QPCT	-0.315586	1.34874e-71	2.12062e-67
3	CCN3	-0.604237	2.29183e-71	3.60344e-67
3	AKR1B1	-0.272126	4.34031e-70	6.82428e-66
3	ARRDC3	-0.306655	3.30488e-68	5.19627e-64
3	CYP17A1	-0.532023	1.30049e-65	2.04476e-61
3	PLBD2	-0.268042	6.28256e-65	9.87807e-61
3	AS3MT	-0.252174	2.50548e-62	3.93936e-58
3	DDX5	-0.267143	5.93114e-58	9.32554e-54
3	FOS	0.465743	5.4804e-57	8.61683e-53
3	UGCG	-0.329819	7.19266e-57	1.1309e-52
3	DAB2	-0.28905	2.04356e-56	3.21309e-52
3	FDX1	-0.269895	2.71353e-53	4.26648e-49
3	FADS2	-0.268248	9.09778e-51	1.43044e-46
3	HSD3B2	-0.518053	1.04644e-49	1.64532e-45
3	EPHX1	-0.257542	1.72359e-49	2.71e-45
3	STAR	-0.253272	5.32415e-42	8.37116e-38
3	TOB1	-0.318927	2.71196e-38	4.26401e-34
3	CD74	-0.506546	1.6329e-36	2.56741e-32
3	SAT1	-0.440746	5.39273e-36	8.47899e-32
3	STAB1	-0.738088	8.53535e-32	1.34201e-27
3	SGK1	-0.250886	9.34291e-32	1.46899e-27
3	CTSB	-0.516372	1.58206e-30	2.48748e-26
3	MS4A7	-0.455546	2.03461e-30	3.19901e-26
3	CSF1R	-0.368015	1.71673e-29	2.69921e-25
3	MRC1	-0.28392	5.28289e-26	8.30629e-22
3	LYVE1	-0.327299	1.80345e-22	2.83557e-18
3	CYP11B2	-0.512892	6.98769e-22	1.09867e-17
3	MS4A6A	-0.280707	1.11484e-20	1.75286e-16
3	CHGB	-1.98483	1.45248e-20	2.28373e-16
3	SCD	-0.288631	1.96021e-20	3.08204e-16
3	FOSB	0.264518	2.46842e-19	3.8811e-15
3	CD163	-0.587714	1.56661e-12	2.46317e-08
3	LGMN	-0.299138	6.31275e-12	9.92554e-08
3	CD14	-0.39765	9.28884e-12	1.46048e-07
3	C1QC	-0.447376	6.26015e-07	0.00984283
4	MGP	1.7393	0	0
4	TNXB	1.60792	0	0
4	DCN	1.53278	0	0
4	GSN	1.5159	0	0
4	PTGDS	1.50499	0	0
4	FBLN1	1.49336	0	0
4	IGFBP6	1.23564	0	0
4	APOD	1.2068	0	0
4	COL1A2	1.17911	0	0
4	COL1A1	1.07379	0	0
4	MFGE8	1.03936	0	0
4	COL6A2	0.999095	0	0
4	RSPO3	0.973444	0	0
4	USP53	0.921225	0	0
4	C1S	0.858982	0	0
4	C1R	0.834682	0	0
4	COL16A1	0.817359	0	0
4	F3	0.797206	0	0
4	SFRP2	0.789949	0	0
4	LTBP4	0.781796	0	0
4	TAGLN	0.763385	0	0
4	AEBP1	0.755287	0	0
4	CCDC80	0.718077	0	0
4	CSRP1	0.707048	0	0
4	MEGF6	0.694237	0	0
4	NR2F1	0.689018	0	0
4	CALD1	0.664831	0	0
4	MMP2	0.662295	0	0
4	IGFBP4	0.656276	0	0
4	SFRP4	0.655582	0	0
4	ELN	0.651708	0	0
4	VIM	0.648952	0	0
4	COL12A1	0.631164	0	0
4	MFAP5	0.626795	0	0
4	PODN	0.62474	0	0
4	PRELP	0.614311	0	0
4	SERPINF1	0.607045	0	0
4	PDE5A	0.573479	0	0
4	ISLR	0.57222	0	0
4	CDH23	0.561165	0	0
4	PAPLN	0.556562	0	0
4	OGN	0.517249	0	0
4	C7	0.47391	0	0
4	MXRA8	0.428754	0	0
4	MRC2	0.42733	0	0
4	CDH11	0.391957	0	0
4	KLF5	0.343582	0	0
4	SMOC2	0.330314	0	0
4	BOC	0.326995	0	0
4	OMD	0.284324	0	0
4	FIBIN	0.273163	0	0
4	FMOD	0.269038	3.52302e-307	5.53925e-303
4	PCOLCE	0.441485	1.36813e-304	2.15112e-300
4	SOD3	0.296612	1.58004e-304	2.48429e-300
4	SFRP1	0.394126	1.13988e-303	1.79224e-299
4	TIMP1	0.784854	4.40717e-301	6.9294e-297
4	DKK3	0.591138	1.21333e-298	1.90772e-294
4	PTGIS	0.322472	7.70561e-295	1.21155e-290
4	TIMP3	0.657255	7.56484e-291	1.18942e-286
4	CPE	0.55489	1.60567e-277	2.5246e-273
4	SLC2A1	0.458395	2.42377e-277	3.81089e-273
4	FZD1	0.291694	5.25871e-274	8.26826e-270
4	IGFBP5	0.575898	2.71818e-271	4.27379e-267
4	GLUL	0.76356	4.80599e-270	7.55645e-266
4	PKDCC	0.4495	6.54239e-267	1.02866e-262
4	CFH	0.405628	3.57976e-256	5.62845e-252
4	EMP1	0.569999	3.77542e-250	5.93609e-246
4	TIMP2	0.610533	7.05179e-250	1.10875e-245
4	COL8A1	0.286902	1.24297e-246	1.95433e-242
4	LTBP2	0.270185	7.09188e-246	1.11506e-241
4	IGFBP7	0.451818	7.22648e-242	1.13622e-237
4	COL6A1	0.601566	3.83312e-241	6.02681e-237
4	LRP1	0.552212	2.04857e-239	3.22097e-235
4	ID1	0.411115	1.00351e-236	1.57782e-232
4	NR2F2	0.472053	7.87032e-228	1.23745e-223
4	CCN2	0.513378	1.60177e-226	2.51847e-222
4	ADAMTS1	0.475816	6.44264e-222	1.01298e-217
4	DHRS3	0.338621	1.43108e-217	2.25009e-213
4	WHRN	-0.674502	1.01215e-215	1.5914e-211
4	SVEP1	0.489088	1.39564e-213	2.19436e-209
4	ABI3BP	0.2929	9.71368e-213	1.52728e-208
4	FGFR1	0.279093	3.32367e-209	5.2258e-205
4	INMT	0.345471	4.81087e-209	7.56414e-205
4	TMTC1	0.358064	1.3873e-208	2.18125e-204
4	CCN1	0.660796	1.79673e-201	2.825e-197
4	SERPING1	0.484755	1.46138e-199	2.29773e-195
4	ABCA6	0.261663	1.62969e-195	2.56236e-191
4	CRISPLD2	0.473629	2.07042e-195	3.25532e-191
4	SYNPO2	0.287295	3.7607e-194	5.91295e-190
4	PHLDB1	0.384507	5.35506e-194	8.41976e-190
4	EGR1	0.684862	4.36276e-193	6.85956e-189
4	GPX3	0.481601	2.85336e-192	4.48633e-188
4	SETBP1	0.270889	1.06923e-187	1.68115e-183
4	MFAP4	0.336772	1.39423e-185	2.19215e-181
4	COL3A1	0.71944	4.09555e-182	6.43944e-178
4	CYP11B1	-1.26739	2.02069e-181	3.17713e-177
4	JUNB	0.577984	2.20707e-177	3.47018e-173
4	CD34	0.267672	3.0932e-176	4.86344e-172
4	SPON2	0.299868	1.23685e-173	1.9447e-169
4	AKAP12	0.272594	5.26361e-173	8.27597e-169
4	SCARB1	-0.79619	2.61706e-172	4.1148e-168
4	MOXD1	0.325429	1.96892e-168	3.09573e-164
4	MYLK	0.279035	6.70428e-160	1.05411e-155
4	ABCC3	-0.596115	2.11822e-159	3.33048e-155
4	COL6A3	0.306473	1.30427e-156	2.0507e-152
4	AHNAK	0.391935	2.60738e-154	4.09959e-150
4	CD248	0.307334	8.88749e-153	1.39738e-148
4	KIAA1217	0.428008	2.86047e-152	4.49752e-148
4	FBLN2	0.355106	3.1037e-152	4.87995e-148
4	IGFBP2	0.4425	7.82364e-152	1.23011e-147
4	NNMT	0.274336	3.15393e-150	4.95893e-146
4	IFITM10	-0.673188	2.22305e-145	3.4953e-141
4	DUSP1	0.453027	2.83521e-143	4.4578e-139
4	ENG	0.321552	7.79177e-143	1.2251e-138
4	KLF2	0.298528	8.19652e-142	1.28874e-137
4	CYP21A2	-0.796499	2.13118e-137	3.35085e-133
4	ZFP36	0.524216	1.2182e-136	1.91537e-132
4	UACA	0.345589	9.08389e-135	1.42826e-130
4	SLC37A2	-0.385346	3.82669e-134	6.0167e-130
4	AVPI1	0.411446	2.85861e-133	4.49459e-129
4	NLK	-0.34962	7.23585e-130	1.13769e-125
4	SOAT1	-0.420966	1.27836e-129	2.00996e-125
4	EFEMP1	0.391433	8.63484e-128	1.35766e-123
4	ABCA1	-0.409283	4.02896e-126	6.33474e-122
4	FOS	0.415229	8.1867e-125	1.2872e-120
4	GRAMD1B	-0.437018	2.57339e-122	4.04615e-118
4	FOSB	0.676087	3.54089e-120	5.56735e-116
4	BTG2	0.498588	2.34424e-115	3.68585e-111
4	MLXIPL	-0.328357	1.24859e-113	1.96316e-109
4	PEG3	-0.431601	1.65558e-113	2.60307e-109
4	ZEB2	-0.363305	8.48513e-113	1.33412e-108
4	IFITM3	0.299624	6.00272e-111	9.43807e-107
4	JUN	0.555209	7.10959e-108	1.11784e-103
4	GNS	-0.354298	9.55476e-108	1.50229e-103
4	CEBPD	0.350907	1.32657e-104	2.08577e-100
4	NR4A1	0.51817	5.26562e-104	8.27914e-100
4	ATRNL1	-0.407544	8.81585e-104	1.38612e-99
4	NRCAM	-0.300431	2.73457e-99	4.29957e-95
4	FAM166B	-0.31216	1.4987e-97	2.35641e-93
4	SLC47A1	-0.311524	2.0582e-96	3.23611e-92
4	ECE1	-0.30528	6.20662e-95	9.75867e-91
4	LSP1	-0.320381	5.7788e-93	9.08601e-89
4	CDH2	-0.294955	7.93613e-93	1.2478e-88
4	SEMA6A	-0.263286	1.26689e-92	1.99194e-88
4	S100A6	0.363931	1.27824e-92	2.00978e-88
4	HDHD3	-0.299314	4.97265e-91	7.8185e-87
4	CD46	-0.293894	1.97954e-90	3.11242e-86
4	ZFP36L1	0.341481	4.45355e-90	7.00232e-86
4	FBN1	0.417601	4.99425e-88	7.85245e-84
4	DLG5	-0.285231	4.16475e-87	6.54823e-83
4	TBC1D4	-0.286431	1.38087e-86	2.17114e-82
4	PILRB	-0.292701	4.53143e-86	7.12477e-82
4	ACADVL	-0.310077	5.1742e-86	8.13539e-82
4	COL14A1	0.264199	1.62482e-85	2.5547e-81
4	ABCB1	-0.308328	3.78257e-84	5.94733e-80
4	MERTK	-0.262216	1.61431e-83	2.53819e-79
4	TGFBR2	0.272911	1.98994e-83	3.12878e-79
4	MCOLN3	-0.501162	8.71261e-83	1.36988e-78
4	FDXR	-0.349456	9.58077e-83	1.50639e-78
4	PON2	-0.261519	7.67288e-82	1.20641e-77
4	ZNF117	-0.253382	2.94204e-81	4.62576e-77
4	LONRF2	-0.254569	2.39662e-80	3.76821e-76
4	USP48	-0.265007	2.71594e-80	4.27027e-76
4	SLC16A9	-0.308401	1.89616e-79	2.98133e-75
4	SCPEP1	-0.268945	1.86794e-78	2.93696e-74
4	TBX3	-0.2827	8.27231e-77	1.30066e-72
4	ERN1	-0.252258	5.98937e-75	9.41708e-71
4	CTSA	-0.301709	6.91756e-75	1.08765e-70
4	ADGRV1	-0.305508	7.14411e-75	1.12327e-70
4	SNTB1	-0.257566	3.39114e-74	5.33188e-70
4	GSTA4	-0.30583	1.3201e-73	2.07559e-69
4	NR5A1	-0.266552	6.58878e-72	1.03595e-67
4	SPOCK1	0.272644	1.06171e-71	1.66932e-67
4	DNER	-0.255432	5.99353e-70	9.42363e-66
4	DAB2	-0.317911	1.12512e-69	1.76902e-65
4	FHL2	0.306911	5.85466e-69	9.20528e-65
4	SERPINA5	-0.283528	2.05633e-67	3.23316e-63
4	GASK1B	-0.264414	1.05964e-65	1.66607e-61
4	TM7SF2	-0.355994	4.67102e-65	7.34424e-61
4	CD55	-0.291874	4.84638e-65	7.61996e-61
4	CXCR4	-0.354458	1.84551e-64	2.90169e-60
4	SREBF1	-0.271385	2.61435e-64	4.11054e-60
4	CFD	0.535899	5.8431e-63	9.1871e-59
4	PHF10	-0.286149	8.95162e-63	1.40746e-58
4	DDIT4	0.336706	2.20402e-62	3.46538e-58
4	SOCS3	0.252982	1.16714e-61	1.8351e-57
4	QPCT	-0.292336	2.12841e-61	3.3465e-57
4	RORA	-0.252009	4.87586e-61	7.66631e-57
4	DHCR24	-0.406411	3.14845e-60	4.95032e-56
4	CYBRD1	0.267604	7.86523e-59	1.23665e-54
4	LMNA	0.472885	6.5488e-53	1.02967e-48
4	FSTL1	0.386568	7.55531e-52	1.18792e-47
4	MS4A7	-0.502513	7.72443e-52	1.21451e-47
4	GJA1	-0.332294	7.60017e-51	1.19497e-46
4	LTBP3	0.27708	2.94903e-49	4.63676e-45
4	MRC1	-0.332272	9.73673e-49	1.53091e-44
4	UGCG	-0.306212	2.38893e-46	3.75611e-42
4	CSF1R	-0.396828	3.1552e-46	4.96092e-42
4	JUND	0.284082	4.47711e-46	7.03936e-42
4	STAB1	-0.797039	1.09432e-44	1.72059e-40
4	ALAS1	-0.282711	6.49106e-42	1.02059e-37
4	IFI30	-0.269575	7.55106e-42	1.18725e-37
4	ABCA8	0.281953	4.09286e-41	6.4352e-37
4	CD163	-0.715723	2.43504e-40	3.82861e-36
4	CYBB	-0.266199	3.92572e-38	6.17241e-34
4	CXCL12	0.308021	5.89132e-38	9.26292e-34
4	CTSB	-0.558459	1.46177e-36	2.29833e-32
4	LYVE1	-0.370901	2.03418e-35	3.19834e-31
4	VSIG4	-0.275922	3.09335e-35	4.86367e-31
4	MS4A6A	-0.32564	3.34066e-35	5.25252e-31
4	DLK1	-0.379556	2.68883e-34	4.22764e-30
4	CD74	-0.518888	1.3434e-33	2.11223e-29
4	BHLHE40	0.349482	1.48297e-32	2.33168e-28
4	CYP17A1	-0.414308	1.72286e-31	2.70885e-27
4	ITPKC	0.259898	1.35316e-30	2.12758e-26
4	C1QB	-0.562794	8.01509e-30	1.26021e-25
4	UAP1	0.356443	1.78294e-28	2.80332e-24
4	EGFL7	-0.291942	1.9875e-27	3.12495e-23
4	CD14	-0.463543	1.56477e-25	2.4603e-21
4	C1QA	-0.688045	4.15096e-23	6.52655e-19
4	SAT1	-0.342927	5.37463e-23	8.45053e-19
4	C1QC	-0.578034	3.71142e-22	5.83546e-18
4	CD68	-0.284917	1.24585e-21	1.95885e-17
4	CHGB	-1.95252	6.18629e-18	9.7267e-14
4	LGMN	-0.318971	1.0256e-17	1.61255e-13
4	HSD3B2	-0.398648	1.97524e-17	3.10567e-13
4	SCD	-0.303431	4.2028e-17	6.60806e-13
4	RNASE1	-0.907224	1.14442e-15	1.79938e-11
4	CCN3	-0.401842	2.68104e-15	4.2154e-11
4	CYP11B2	-0.495896	2.84812e-14	4.4781e-10
5	MCOLN3	1.93843	0	0
5	IFITM10	1.2902	0	0
5	NR4A1	1.24503	0	0
5	TOB1	1.24315	0	0
5	CYP11B1	1.22385	0	0
5	ABCC3	1.05915	0	0
5	VCAN	1.01247	0	0
5	ARRDC3	0.926595	0	0
5	DDX5	0.92501	0	0
5	NR4A2	0.924184	0	0
5	CCN3	0.903503	0	0
5	CCNL2	0.90275	0	0
5	RORA	0.897011	0	0
5	UGCG	0.822776	0	0
5	PNISR	0.816081	0	0
5	WHRN	0.788404	0	0
5	LUC7L3	0.786352	0	0
5	NRCAM	0.78549	0	0
5	GPCPD1	0.766416	0	0
5	DUSP1	0.766349	0	0
5	TBC1D4	0.740487	0	0
5	LENG8	0.720874	0	0
5	ADAMTSL1	0.702967	0	0
5	PHF10	0.699078	0	0
5	LONRF2	0.695248	0	0
5	ATRNL1	0.690072	0	0
5	RBM6	0.687228	0	0
5	ERN1	0.68587	0	0
5	TBX3	0.685071	0	0
5	WDR63	0.676681	0	0
5	ZNF711	0.673744	0	0
5	ZNF117	0.667721	0	0
5	RHOB	0.662545	0	0
5	NCAM1	0.662476	0	0
5	CLDN1	0.657838	0	0
5	PDZRN3	0.643805	0	0
5	SLC25A37	0.632551	0	0
5	PILRB	0.632095	0	0
5	PLAGL1	0.617674	0	0
5	CTNNAL1	0.616658	0	0
5	DST	0.616302	0	0
5	TTLL3	0.615997	0	0
5	MERTK	0.609368	0	0
5	ECHDC2	0.601305	0	0
5	DDX17	0.600251	0	0
5	SERINC5	0.600078	0	0
5	LSP1	0.599338	0	0
5	NLK	0.59815	0	0
5	ZRANB1	0.597978	0	0
5	SPSB3	0.590373	0	0
5	ASB4	0.587407	0	0
5	DNM3	0.584996	0	0
5	OGT	0.580689	0	0
5	DLG5	0.577781	0	0
5	SLC47A1	0.576379	0	0
5	ITGA2	0.572168	0	0
5	RIMS2	0.560729	0	0
5	CLK1	0.560477	0	0
5	RHOBTB3	0.552998	0	0
5	PPP1R9A	0.55116	0	0
5	COL4A3	0.547551	0	0
5	DEPDC5	0.536821	0	0
5	MEIS1	0.535532	0	0
5	AKAP7	0.529079	0	0
5	TSPYL2	0.521578	0	0
5	CAPN2	0.515504	0	0
5	ST3GAL5	0.511409	0	0
5	PATJ	0.506061	0	0
5	ARGLU1	0.50507	0	0
5	ACAD11	0.493244	0	0
5	IKBKB	0.491507	0	0
5	NRK	0.490078	0	0
5	MYEF2	0.488107	0	0
5	MCF2L2	0.480305	0	0
5	MINAR1	0.479104	0	0
5	KCNJ5	0.470374	0	0
5	MICALL2	0.466741	0	0
5	KCNA4	0.462334	0	0
5	PGM5	0.461212	0	0
5	UTY	0.460865	0	0
5	SLC12A2	0.460263	0	0
5	ITGA9	0.456861	0	0
5	BAZ2B	0.453906	0	0
5	KIAA1958	0.451698	0	0
5	SUGP2	0.449618	0	0
5	POGZ	0.446733	0	0
5	FUBP1	0.444101	0	0
5	RSRP1	0.443512	0	0
5	FZD6	0.434292	0	0
5	VAT1L	0.433362	0	0
5	UNC5C	0.432481	0	0
5	ANO4	0.431223	0	0
5	IFRD1	0.422348	0	0
5	ADAM22	0.421901	0	0
5	MDM4	0.420743	0	0
5	MICAL3	0.420129	0	0
5	RNF144A	0.41792	0	0
5	EXOC4	0.41603	0	0
5	ASXL1	0.414121	0	0
5	TSPOAP1	0.413329	0	0
5	SLF2	0.411982	0	0
5	NAALAD2	0.40931	0	0
5	CDH12	0.407011	0	0
5	SHOC1	0.406937	0	0
5	CDRT4	0.399925	0	0
5	ZNF83	0.397523	0	0
5	VPS13B	0.394665	0	0
5	EML4	0.391675	0	0
5	WDR6	0.390627	0	0
5	LAMC3	0.390059	0	0
5	APCDD1	0.386188	0	0
5	IRS1	0.38456	0	0
5	PRPF3	0.38445	0	0
5	CPLX3	0.378992	0	0
5	CACNB2	0.376228	0	0
5	AL135905.2	0.368476	0	0
5	ROBO3	0.364613	0	0
5	BRINP2	0.361072	0	0
5	ZNF521	0.358051	0	0
5	CCDC170	0.352961	0	0
5	CYP3A5	0.35245	0	0
5	VSNL1	0.351309	0	0
5	SPATA6	0.334252	0	0
5	MCF2	0.32748	0	0
5	AGAP1	0.323877	0	0
5	GRB14	0.311306	0	0
5	IFT81	0.306567	0	0
5	LMAN1L	0.304839	0	0
5	ZMAT1	0.303171	0	0
5	AHI1	0.302313	0	0
5	GALNT17	0.250472	0	0
5	TMSB4X	-0.634462	0	0
5	B2M	-0.731201	0	0
5	FTH1	-0.833343	0	0
5	CD74	-1.31874	0	0
5	FNBP4	0.375278	1.85077e-307	2.90996e-303
5	BAMBI	0.457377	1.12166e-306	1.76358e-302
5	KDM5D	0.483671	4.43566e-305	6.97418e-301
5	FBXL8	0.312547	1.70136e-304	2.67505e-300
5	PHACTR2	0.447345	9.5794e-304	1.50617e-299
5	MAPK8IP3	0.333099	4.85231e-296	7.62928e-292
5	HOXD4	0.256176	5.40927e-294	8.505e-290
5	KLHL5	0.350192	7.94949e-293	1.2499e-288
5	NFATC4	0.341269	8.18962e-293	1.28765e-288
5	CTTN	0.387154	1.03009e-292	1.61961e-288
5	RIC3	0.328444	2.4381e-292	3.83342e-288
5	DACH1	0.404366	6.6823e-292	1.05066e-287
5	ATP10A	0.331625	1.08023e-291	1.69845e-287
5	ZMYND8	0.406791	3.68986e-291	5.80157e-287
5	ACADVL	0.514664	2.9305e-288	4.60763e-284
5	CD55	0.65072	9.88794e-286	1.55468e-281
5	ASH1L	0.372802	1.40197e-285	2.20431e-281
5	COL5A1	0.308332	2.40492e-284	3.78126e-280
5	PELO	0.46351	2.57007e-281	4.04093e-277
5	MAMSTR	0.326669	5.03517e-281	7.9168e-277
5	TCEA3	0.400312	2.59126e-279	4.07423e-275
5	DCAF8	0.41406	7.0417e-279	1.10717e-274
5	MTMR11	0.255657	1.93471e-278	3.04195e-274
5	CYB5B	0.517255	4.33719e-277	6.81936e-273
5	HSF4	0.296248	6.38693e-275	1.00422e-270
5	RUFY3	0.351525	1.64388e-274	2.58467e-270
5	CYP17A1	-1.00736	9.98395e-274	1.56978e-269
5	USP48	0.46343	2.04878e-273	3.2213e-269
5	SETD5	0.417261	1.98622e-272	3.12293e-268
5	MAML1	0.339949	2.4377e-272	3.8328e-268
5	TUBGCP6	0.336773	5.46328e-271	8.58992e-267
5	BRPF3	0.365214	8.16578e-268	1.28391e-263
5	KCNK2	0.351189	1.03219e-267	1.62291e-263
5	BMP1	0.444612	1.0874e-267	1.70972e-263
5	FOSL2	0.523501	1.50261e-267	2.36255e-263
5	SHF	0.255391	1.87945e-265	2.95506e-261
5	GABBR2	0.279693	3.97729e-265	6.2535e-261
5	NFAT5	0.378584	9.78202e-265	1.53803e-260
5	RAB3IP	0.312007	1.187e-264	1.86632e-260
5	FAAH	0.25983	6.61478e-264	1.04004e-259
5	TAPT1	0.357519	4.27605e-262	6.72324e-258
5	GOLGA8B	0.283576	5.48976e-258	8.63156e-254
5	ZNF638	0.331161	3.68412e-257	5.79255e-253
5	PDP1	0.404098	1.37242e-256	2.15785e-252
5	SH3GLB2	0.315588	4.14453e-255	6.51645e-251
5	WDR59	0.278654	5.45884e-255	8.58293e-251
5	CHD2	0.396278	8.20861e-252	1.29064e-247
5	CLASRP	0.302728	8.70688e-251	1.36898e-246
5	HIP1R	0.314568	1.00736e-248	1.58386e-244
5	LTBP3	0.441593	5.37883e-248	8.45714e-244
5	COL4A4	0.283124	5.9601e-247	9.37107e-243
5	MARCH7	0.361695	5.11715e-246	8.0457e-242
5	KHDC4	0.311698	1.06858e-245	1.68013e-241
5	SRSF5	0.364966	3.86073e-245	6.07022e-241
5	ANKHD1	0.364563	6.57403e-244	1.03363e-239
5	USP34	0.38029	4.90072e-242	7.70541e-238
5	TRA2A	0.348377	5.59016e-242	8.78941e-238
5	TRAPPC9	0.312199	6.77487e-241	1.06521e-236
5	HDAC8	0.306616	1.77911e-240	2.79729e-236
5	AKAP9	0.365256	4.2527e-240	6.68652e-236
5	PRPF39	0.279596	5.85985e-240	9.21344e-236
5	HNRNPA2B1	0.418694	1.13115e-239	1.77851e-235
5	ATP9B	0.318979	1.92658e-238	3.02917e-234
5	HNRNPLL	0.317828	2.69494e-238	4.23726e-234
5	VEPH1	0.332074	2.26079e-237	3.55464e-233
5	NSUN6	0.292607	6.17322e-236	9.70616e-232
5	PPFIBP1	0.340776	1.07008e-235	1.68248e-231
5	TUT4	0.335605	5.50835e-235	8.66078e-231
5	FAM13C	0.264247	4.14942e-233	6.52413e-229
5	CADM1	0.326919	2.88853e-232	4.54164e-228
5	SYNE3	0.261514	4.54352e-231	7.14378e-227
5	SYNE1	0.712377	3.01125e-230	4.73459e-226
5	TMEM245	0.407731	9.24515e-230	1.45362e-225
5	FGFR2	0.331417	1.38562e-229	2.17862e-225
5	LUC7L	0.326599	1.4224e-228	2.23644e-224
5	NR5A1	0.500332	3.33524e-227	5.244e-223
5	ETV1	0.294286	5.3243e-227	8.37139e-223
5	KAT6B	0.286393	1.35577e-225	2.13168e-221
5	SLC23A2	0.410997	6.97022e-225	1.09593e-220
5	CDK5RAP3	0.3385	1.49375e-224	2.34863e-220
5	C2CD2	0.396948	1.7215e-224	2.70671e-220
5	TTC14	0.257568	4.83385e-224	7.60027e-220
5	SLIT2	0.330592	8.79622e-224	1.38303e-219
5	NECAB3	0.359126	9.44961e-224	1.48576e-219
5	CIRBP	0.402792	9.92547e-221	1.56058e-216
5	MAST4	0.34032	7.98307e-217	1.25518e-212
5	GSTA1	-0.815958	8.30059e-217	1.3051e-212
5	SLC5A3	0.287433	1.18901e-215	1.86948e-211
5	ZNF641	0.277428	2.8395e-215	4.46454e-211
5	YTHDC2	0.291214	4.61591e-215	7.2576e-211
5	CSAD	0.271158	2.26821e-214	3.56631e-210
5	BTAF1	0.299717	3.73989e-214	5.88022e-210
5	VPS13A	0.288277	1.51977e-212	2.38953e-208
5	ETV5	0.363933	2.45299e-212	3.85684e-208
5	MT-CO3	-0.45602	3.31181e-212	5.20716e-208
5	ZBTB16	0.403191	3.73569e-212	5.87362e-208
5	CAAP1	0.270905	1.68117e-211	2.6433e-207
5	DPH6	0.264054	5.1161e-211	8.04405e-207
5	BTBD9	0.279837	1.36353e-210	2.14387e-206
5	ACTB	-0.521981	4.80634e-208	7.557e-204
5	PROX1	0.332928	2.29285e-207	3.60505e-203
5	ITGA1	0.388296	6.4734e-207	1.01781e-202
5	TRIP10	0.286862	3.46449e-206	5.44722e-202
5	GABBR1	0.255179	7.01827e-205	1.10348e-200
5	EWSR1	0.315883	2.14219e-204	3.36816e-200
5	WSB1	0.335921	6.14964e-204	9.66908e-200
5	RBM25	0.279733	7.00336e-204	1.10114e-199
5	ABLIM1	0.389936	4.56296e-203	7.17434e-199
5	FGF12	0.354977	2.95015e-202	4.63852e-198
5	STXBP5	0.321507	2.95826e-202	4.65127e-198
5	C7	-1.50207	7.75354e-201	1.21909e-196
5	LUZP1	0.316589	8.4839e-201	1.33392e-196
5	APOE	-0.617787	2.51083e-200	3.94779e-196
5	INTS11	0.311958	2.67102e-199	4.19965e-195
5	HNRNPDL	0.283232	1.43535e-198	2.2568e-194
5	LRBA	0.271278	2.06895e-198	3.25302e-194
5	KLHDC8A	0.266488	2.65039e-198	4.16721e-194
5	OGA	0.306248	2.69621e-198	4.23925e-194
5	PBX3	0.330832	3.49458e-198	5.49453e-194
5	ATXN2	0.30493	1.50156e-197	2.3609e-193
5	ARHGAP12	0.295071	1.80576e-197	2.8392e-193
5	MINK1	0.30145	7.76515e-196	1.22091e-191
5	FTL	-0.672309	1.30834e-195	2.0571e-191
5	PLCL2	0.26759	2.76755e-195	4.35142e-191
5	EXOC6B	0.287918	7.99496e-195	1.25705e-190
5	ATL2	0.277616	1.43408e-194	2.25481e-190
5	NR4A3	0.491955	1.95821e-193	3.07889e-189
5	USP35	0.259454	3.28749e-192	5.16892e-188
5	IMMP2L	0.297414	5.16693e-192	8.12396e-188
5	MGP	-1.05035	6.7976e-192	1.06879e-187
5	TIMP2	-0.555701	6.0092e-191	9.44827e-187
5	KLHDC8B	0.321408	8.37228e-191	1.31637e-186
5	DAB2	0.393121	1.18741e-189	1.86697e-185
5	SEMA6A	0.377388	2.16976e-189	3.41152e-185
5	NISCH	0.291707	2.75155e-189	4.32625e-185
5	AMBRA1	0.256103	2.65523e-188	4.17482e-184
5	REV1	0.275021	9.03441e-188	1.42048e-183
5	CYP11A1	-0.67366	1.13612e-186	1.78632e-182
5	LUZP2	0.332309	3.50039e-186	5.50366e-182
5	HNRNPU	0.322312	7.24265e-186	1.13876e-181
5	ULK1	0.292967	1.73031e-185	2.72057e-181
5	ACIN1	0.25503	2.34834e-185	3.69229e-181
5	ZNF462	0.270513	6.27057e-185	9.85922e-181
5	MAP3K13	0.282126	1.00532e-184	1.58066e-180
5	ACACB	0.273011	1.18073e-184	1.85646e-180
5	UBR4	0.318081	1.20008e-184	1.88688e-180
5	BBS2	0.327913	1.50334e-184	2.3637e-180
5	BPTF	0.263283	5.94708e-184	9.3506e-180
5	HMBOX1	0.319679	7.11898e-184	1.11932e-179
5	KIF16B	0.332221	3.94782e-183	6.20715e-179
5	PSAP	-0.552653	8.56639e-182	1.34689e-177
5	A2M	-0.690882	1.45821e-181	2.29275e-177
5	NFX1	0.270372	5.40768e-181	8.50249e-177
5	CACNA1D	0.269375	8.9392e-181	1.40551e-176
5	SLC35F5	0.364694	1.56002e-180	2.45282e-176
5	UBE4B	0.264296	2.05793e-179	3.23568e-175
5	INPP1	0.268153	5.07763e-179	7.98356e-175
5	STX16	0.288182	7.10149e-179	1.11657e-174
5	LRMDA	0.289244	1.23528e-177	1.94224e-173
5	SELENOP	-1.0724	9.57143e-177	1.50492e-172
5	MTERF2	0.258898	1.29331e-176	2.03348e-172
5	TPD52L1	0.37	1.87428e-174	2.94693e-170
5	LMOD1	0.292343	2.29773e-174	3.61273e-170
5	RAPGEF4	0.32454	1.53467e-173	2.41296e-169
5	IGFBP7	-0.812682	7.02092e-173	1.1039e-168
5	PER1	0.383902	8.78594e-173	1.38141e-168
5	AAAS	0.288772	5.56262e-172	8.7461e-168
5	DHCR24	-0.71721	6.78233e-172	1.06639e-167
5	EHMT1	0.298902	2.64151e-171	4.15324e-167
5	KDM5C	0.284097	2.14112e-170	3.36648e-166
5	FDXR	0.531521	9.0972e-169	1.43035e-164
5	DIXDC1	0.281125	1.93998e-168	3.05022e-164
5	SPARC	-0.555219	4.92143e-168	7.73796e-164
5	SNRNP70	0.265863	4.94316e-168	7.77213e-164
5	ZNF141	0.273718	5.01034e-168	7.87776e-164
5	FAM214A	0.296379	6.23554e-168	9.80413e-164
5	GPATCH2L	0.279385	8.59085e-168	1.35074e-163
5	TUT7	0.291847	6.22845e-167	9.79299e-163
5	IGFBP5	-0.867313	9.53972e-167	1.49993e-162
5	KIF1B	0.28404	1.33152e-166	2.09355e-162
5	LIMCH1	0.267552	2.95462e-166	4.64555e-162
5	CREBZF	0.270313	3.32696e-166	5.23098e-162
5	INPP5A	0.264349	2.5102e-165	3.94679e-161
5	SMARCA1	0.276104	1.02003e-164	1.60379e-160
5	LSR	0.278881	2.95878e-164	4.6521e-160
5	CREM	0.387351	1.36145e-162	2.1406e-158
5	TEX2	0.278017	6.2737e-161	9.86413e-157
5	GSN	-0.841231	7.11615e-161	1.11887e-156
5	DNMT3A	0.270385	5.23169e-160	8.22579e-156
5	CYP21A2	0.73467	1.61303e-159	2.53616e-155
5	TSPAN13	0.250321	1.85029e-159	2.90922e-155
5	ZNF410	0.276818	3.09849e-159	4.87176e-155
5	INO80E	0.250403	6.66553e-159	1.04802e-154
5	SPOCK1	0.266883	1.88942e-158	2.97073e-154
5	RNASE1	-1.37563	3.15229e-158	4.95634e-154
5	ENOSF1	0.266407	1.28093e-157	2.01401e-153
5	TAGLN	-0.817626	4.67296e-157	7.3473e-153
5	CAMK1	0.310096	1.28758e-156	2.02446e-152
5	RPRD1A	0.28943	9.29898e-155	1.46208e-150
5	RERE	0.290997	1.9168e-154	3.01379e-150
5	RBM33	0.280683	4.97759e-154	7.82627e-150
5	LAMB1	0.313563	9.43395e-154	1.4833e-149
5	MAPRE2	0.301201	6.90304e-153	1.08537e-148
5	PCCA	0.289792	3.90227e-151	6.13553e-147
5	MED15	0.260764	1.46914e-150	2.30993e-146
5	BCL9L	0.278073	3.58801e-150	5.64142e-146
5	CSRNP1	0.278001	4.81244e-150	7.5666e-146
5	OAZ1	-0.417665	6.00542e-150	9.44233e-146
5	AHDC1	0.272245	2.44716e-149	3.84767e-145
5	SGSH	0.272228	2.92267e-148	4.59531e-144
5	VEGFA	0.299558	1.97315e-147	3.10239e-143
5	STAMBPL1	0.250274	1.06749e-146	1.67842e-142
5	TNRC6A	0.2513	1.13469e-146	1.78407e-142
5	GRAMD1B	0.329189	1.44634e-146	2.27408e-142
5	SPG7	0.26629	4.97e-146	7.81434e-142
5	SEMA3B	0.293451	7.51123e-146	1.18099e-141
5	ENG	-0.5435	1.26592e-145	1.99041e-141
5	ZBTB20	0.258977	1.40065e-145	2.20225e-141
5	RMDN2	0.270896	2.4877e-145	3.91142e-141
5	C1QA	-1.00038	1.37728e-143	2.1655e-139
5	IGFBP4	-0.503017	5.63279e-142	8.85643e-138
5	CST3	-0.556879	2.41366e-140	3.795e-136
5	ZMYM2	0.256942	7.059e-140	1.10989e-135
5	HERC4	0.267118	8.44614e-140	1.32799e-135
5	NFIC	0.289849	4.69108e-139	7.37579e-135
5	PRKG1	0.276451	2.35543e-138	3.70345e-134
5	TSC22D2	0.25619	2.8202e-138	4.43421e-134
5	SCD	-0.708633	3.03031e-138	4.76456e-134
5	GGA2	0.28706	1.22114e-137	1.92e-133
5	CSRP1	-0.526047	4.3044e-136	6.7678e-132
5	KCTD3	0.305959	3.85698e-135	6.06434e-131
5	LMBR1	0.253019	1.10763e-133	1.74153e-129
5	ITPR2	0.25884	1.28016e-133	2.0128e-129
5	TTC3	0.309114	1.9722e-130	3.10089e-126
5	VSTM4	0.294808	4.54015e-130	7.13848e-126
5	SEPTIN6	0.259745	1.18739e-129	1.86694e-125
5	GLUL	-0.634345	4.52246e-127	7.11066e-123
5	TUSC3	0.272604	2.15162e-126	3.38299e-122
5	CYCS	0.275045	2.52473e-126	3.96964e-122
5	PON2	0.27469	1.17501e-125	1.84747e-121
5	NUMA1	0.272114	5.0573e-124	7.95159e-120
5	C1QC	-0.826541	5.85652e-124	9.20821e-120
5	FBLN1	-0.64527	1.29816e-123	2.0411e-119
5	JUNB	0.432791	2.72012e-123	4.27685e-119
5	CD163	-0.904085	7.59956e-123	1.19488e-118
5	MT-CO2	-0.393735	3.4712e-122	5.45777e-118
5	CD14	-0.727425	3.62008e-122	5.69184e-118
5	RBBP7	0.341984	5.6008e-122	8.80614e-118
5	COL1A2	-0.676513	2.05306e-121	3.22803e-117
5	STAB1	-0.947809	2.13728e-121	3.36044e-117
5	C1QB	-0.788753	2.19868e-120	3.45698e-116
5	PEG10	0.441695	1.27877e-119	2.01061e-115
5	BHLHE40	0.431848	5.99192e-119	9.4211e-115
5	SLC16A9	0.379413	8.2403e-119	1.29562e-114
5	CAMK2N1	0.250032	1.07025e-118	1.68276e-114
5	SERPING1	-0.420138	4.99951e-117	7.86074e-113
5	CXorf40A	0.268199	9.9942e-116	1.57139e-111
5	MT-ND1	-0.402574	1.47624e-115	2.32109e-111
5	MT-ATP6	-0.355777	8.9349e-115	1.40483e-110
5	LUM	-0.686059	1.67497e-114	2.63355e-110
5	MAPK4	0.275343	5.25703e-110	8.26563e-106
5	EPAS1	-0.436026	2.30352e-109	3.62182e-105
5	CD46	0.271331	1.14333e-108	1.79766e-104
5	MT-CYB	-0.335535	2.81343e-108	4.42356e-104
5	PGRMC1	-0.38659	1.48507e-107	2.33498e-103
5	GPX3	-0.428947	1.61325e-107	2.53652e-103
5	SPARCL1	-0.431728	1.90986e-107	3.00287e-103
5	IFI6	-0.393447	3.99936e-107	6.2882e-103
5	CPEB4	0.275551	1.26976e-106	1.99645e-102
5	MSI2	0.255899	7.13199e-106	1.12136e-101
5	BGN	-0.584705	2.74027e-105	4.30853e-101
5	NFKBIA	0.330549	7.2201e-105	1.13522e-100
5	CPE	-0.399243	1.14668e-103	1.80292e-99
5	EPHX1	-0.448567	1.38114e-103	2.17156e-99
5	COBLL1	0.342785	6.87808e-103	1.08144e-98
5	MT-ND4	-0.314338	3.79118e-100	5.96088e-96
5	C1S	-0.543822	2.60946e-99	4.10286e-95
5	IRS2	0.260762	1.02773e-98	1.6159e-94
5	ABCA1	0.281326	2.10679e-97	3.3125e-93
5	MT-ND2	-0.382767	1.65573e-96	2.60331e-92
5	CCN2	-0.550257	7.40391e-96	1.16412e-91
5	FBLN5	-0.486005	8.47025e-95	1.33178e-90
5	GJA1	-0.48947	1.29458e-94	2.03547e-90
5	AEBP1	-0.454233	3.30717e-94	5.19986e-90
5	CCND2	0.262003	6.23482e-94	9.803e-90
5	ALDH3A2	0.276726	1.16326e-90	1.829e-86
5	IFITM3	-0.341287	1.40189e-90	2.20419e-86
5	LYVE1	-0.486174	1.06067e-89	1.66769e-85
5	ATP2B4	0.272722	1.14791e-89	1.80486e-85
5	FCGRT	-0.612646	7.93074e-89	1.24695e-84
5	UAP1	0.266877	5.47918e-88	8.61492e-84
5	FGL2	-0.361864	1.82863e-87	2.87515e-83
5	SRGN	-0.390129	4.22203e-87	6.6383e-83
5	CSF1R	-0.480079	1.2738e-86	2.0028e-82
5	FAM166B	0.279624	3.05195e-86	4.79858e-82
5	CALD1	-0.447451	7.36759e-85	1.15841e-80
5	TMSB10	-0.303661	1.90771e-84	2.99949e-80
5	MS4A6A	-0.423561	2.02684e-83	3.1868e-79
5	SIAH2	0.261467	2.23509e-83	3.51424e-79
5	CD68	-0.428553	3.066e-83	4.82068e-79
5	MAF	-0.300065	2.59189e-82	4.07523e-78
5	VIM	-0.464566	2.72056e-82	4.27754e-78
5	APOC1	-0.358121	1.92417e-80	3.02537e-76
5	LAPTM5	-0.297716	3.62517e-80	5.69986e-76
5	ITM2B	-0.303539	9.30837e-80	1.46356e-75
5	SLCO2B1	-0.330644	3.06362e-79	4.81693e-75
5	SULT2A1	-0.427319	5.49808e-79	8.64462e-75
5	SREBF1	0.282188	2.61438e-78	4.11058e-74
5	HCLS1	-0.257179	6.74286e-77	1.06018e-72
5	MRC1	-0.392473	2.72311e-76	4.28154e-72
5	INMT	-0.290507	5.26136e-76	8.27244e-72
5	IGFBP6	-0.388228	1.93957e-75	3.04959e-71
5	VSIG4	-0.351087	2.07107e-74	3.25634e-70
5	GRN	-0.385057	2.74149e-74	4.31044e-70
5	LRP1	-0.336567	7.93967e-74	1.24835e-69
5	COL4A1	-0.395768	8.42015e-74	1.3239e-69
5	PLPP1	-0.2809	9.45888e-74	1.48722e-69
5	CYBB	-0.334188	1.16215e-73	1.82726e-69
5	MS4A7	-0.547403	4.56547e-73	7.17828e-69
5	TIPARP	0.262155	2.10797e-72	3.31436e-68
5	COL4A2	-0.353767	2.11318e-72	3.32255e-68
5	MIDN	0.344986	3.86663e-72	6.0795e-68
5	LRRC32	-0.265156	4.95883e-71	7.79676e-67
5	MMP2	-0.379052	2.57249e-70	4.04472e-66
5	MT-ND4L	-0.254538	4.67438e-70	7.34953e-66
5	PLPP3	-0.428785	7.15288e-70	1.12465e-65
5	HOXA5	0.280665	9.23321e-70	1.45174e-65
5	CXCL12	-0.29601	3.59214e-69	5.64792e-65
5	GUK1	0.252412	6.1852e-69	9.725e-65
5	ADAMTS1	-0.367044	7.50301e-69	1.1797e-64
5	NUPR1	-0.363295	1.53573e-68	2.41463e-64
5	TGFBR2	-0.409375	3.94133e-68	6.19695e-64
5	CREG1	-0.294249	5.59522e-68	8.79737e-64
5	COL1A1	-0.540751	1.0507e-67	1.65201e-63
5	SGK1	0.278387	2.36757e-67	3.72253e-63
5	NRP1	-0.323826	5.89854e-66	9.27428e-62
5	EMP1	-0.295208	1.77447e-65	2.79e-61
5	COL3A1	-0.620026	5.30826e-65	8.34618e-61
[truncated: 4,714 more rows]

## Sheet: scRNAseq annotation
Supplementary Table 6
Cluster annotation of scRNA-seq data
Cluster	Annotation
0	ZF
1	ZF
2	Macrophage
3	Fibroblast
4	Capsule
5	ZF
6	Endothelial
7	ZR
8	Medulla
9	T cell
10	Vascular smooth muscle
11	ZG
12	Adipocyte
13	B cell
14	ZF
15	Neutrophil

## Sheet: scRNAseq DEA annotation
Supplementary Table 7
Differentially expressed genes in each annotated cluster of scRNA-seq data
Abbreviations log2FC: log 2 fold-change p_val: P value p_val_adj: adjusted P-value
ZG					ZF					ZR					Capsule					Medulla					Endothelial					Fibroblast					Vascular smoothe muscle					Adipocyte					Macrophage
gene	log2FC	p_val	p_val_adj		gene	log2FC	p_val	p_val_adj		gene	log2FC	p_val	p_val_adj		gene	log2FC	p_val	p_val_adj		gene	log2FC	p_val	p_val_adj		gene	log2FC	p_val	p_val_adj		gene	log2FC	p_val	p_val_adj		gene	log2FC	p_val	p_val_adj		gene	log2FC	p_val	p_val_adj		gene	log2FC	p_val	p_val_adj
CYP11B2	4.01403	0	0		CYP11B1	1.81744	0	0		MSMO1	1.96159	0	0		MGP	1.7393	0	0		CHGB	6.2828	0	0		EGFL7	1.93236	0	0		C7	2.85587	0	0		COL3A1	1.93197	2.4039e-209	3.77965e-205		FABP4	3.49642	0	0		RNASE1	2.98653	0	0
CYP21A2	2.069	0	0		SCARB1	1.08379	0	0		CYP51A1	1.73036	0	0		TNXB	1.60792	0	0		CHGA	4.63436	0	0		PLPP3	1.63204	0	0		LUM	1.91943	0	0		ACTA2	1.74905	0	0		RBP4	2.78011	0	0		STAB1	2.64152	0	0
SYNE1	1.81374	0	0		IFITM10	1.07391	0	0		HMGCS1	1.55077	0	0		DCN	1.53278	0	0		SCG2	3.20042	0	0		VWF	1.62218	0	0		DCN	1.52708	0	0		FN1	1.69772	1.47487e-261	2.31894e-257		SCD	2.74972	5.46412e-251	8.59123e-247		C1QA	2.5779	0	0
COL15A1	1.64807	0	0		CCN3	1.05681	0	0		TM7SF2	1.51493	0	0		GSN	1.5159	0	0		TH	3.16799	0	0		DNASE1L3	1.59964	0	0		FBLN5	1.50984	0	0		TAGLN	1.69474	8.00099e-232	1.258e-227		PLIN4	2.74268	0	0		CD163	2.56089	0	0
UGCG	1.54605	0	0		ABCC3	1.03491	0	0		SCD	1.4921	0	0		PTGDS	1.50499	0	0		DBH	3.08214	0	0		PLAT	1.36618	0	0		BGN	1.45775	0	0		COL1A1	1.69116	1.64497e-158	2.58639e-154		G0S2	2.65638	0	0		C1QC	2.35098	0	0
NR4A1	1.42002	5.1495e-249	8.09656e-245		CYP21A2	0.969447	0	0		FADS1	1.44427	0	0		FBLN1	1.49336	0	0		PENK	2.15881	0	0		PLVAP	1.34298	0	0		TAGLN	1.37509	0	0		COL4A1	1.60652	3.77321e-194	5.93261e-190		UCP1	2.19289	0	0		SELENOP	2.28826	0	0
HSD3B2	1.40737	5.66976e-152	8.91456e-148		WHRN	0.907348	0	0		GSTA1	1.38364	0	0		IGFBP6	1.23564	0	0		PCSK1N	1.94285	0	0		CCL14	1.31581	0	0		CCN1	1.37389	0	0		NOTCH3	1.53203	0	0		THRSP	2.1801	0	0		C1QB	2.27016	0	0
WHRN	1.26552	9.94117e-270	1.56305e-265		HSD3B2	0.867401	0	0		SULT2A1	1.35017	0	0		APOD	1.2068	0	0		RGS5	1.73064	0	0		PTPRB	1.30128	0	0		IGFBP7	1.35864	0	0		COL4A2	1.52401	2.02762e-276	3.18803e-272		ADIPOQ	2.15694	0	0		CTSB	2.1911	0	0
KCNJ5	1.23107	0	0		CYP17A1	0.863312	0	0		DHCR24	1.31212	0	0		COL1A2	1.17911	0	0		PNMT	1.69459	0	0		ENG	1.24529	0	0		CCN2	1.35574	0	0		COL6A2	1.45491	7.49415e-270	1.17831e-265		FASN	2.08361	0	0		CD14	2.01546	0	0
ATRNL1	1.1973	1.17104e-289	1.84123e-285		MCOLN3	0.821862	0	0		DHCR7	1.30667	0	0		COL1A1	1.07379	0	0		ITM2C	1.6867	0	0		TGFBR2	1.22693	0	0		IGFBP5	1.23785	0	0		BGN	1.4228	8.9454e-223	1.40649e-218		LPL	2.06973	0	0		MS4A7	1.99413	0	0
NPTX2	1.1826	0	0		FDXR	0.686774	0	0		EBP	1.2662	0	0		MFGE8	1.03936	0	0		ARHGAP36	1.39412	0	0		SLCO2A1	1.21609	0	0		C1S	1.23576	0	0		RGS5	1.35671	1.64795e-174	2.59108e-170		PNPLA2	1.82551	3.03941e-262	4.77886e-258		FCGRT	1.81515	0	0
PDK4	1.16877	2.20448e-58	3.4661e-54		ALAS1	0.661214	0	0		INHA	1.22459	0	0		COL6A2	0.999095	0	0		CYB561	1.33958	0	0		IGFBP5	1.20317	8.96223e-285	1.40913e-280		COL3A1	1.22848	0	0		TPM1	1.26705	6.8562e-192	1.078e-187		PRKAR2B	1.79042	5.42246e-200	8.52573e-196		CSF1R	1.77722	0	0
MOB4	1.15037	6.3068e-180	9.91619e-176		ATRNL1	0.654276	0	0		ACSS2	1.22134	0	0		RSPO3	0.973444	0	0		CHRNA3	1.28476	0	0		HYAL2	1.1892	0	0		A2M	1.16628	0	0		MYH11	1.25919	0	0		PLIN1	1.78029	0	0		CD74	1.67921	0	0
SLC23A2	1.1091	3.82332e-233	6.0114e-229		CD55	0.643104	0	0		LSS	1.21899	0	0		USP53	0.921225	0	0		CNTN1	1.27347	0	0		AQP1	1.18402	0	0		COL1A2	1.1403	0	0		COL1A2	1.25224	2.43651e-157	3.83092e-153		DGAT2	1.74479	0	0		LYVE1	1.61701	0	0
QPCT	1.05693	1.04855e-134	1.64864e-130		DHCR24	0.641325	0	0		TMEM97	1.21737	0	0		C1S	0.858982	0	0		L1CAM	1.18998	0	0		LIMS2	1.17234	0	0		AEBP1	1.07753	0	0		IGFBP7	1.21129	2.77867e-210	4.3689e-206		CD36	1.72605	0	0		LGMN	1.60031	0	0
NLK	1.04293	3.07325e-255	4.83208e-251		PEG3	0.639357	0	0		HMGCR	1.17772	0	0		C1R	0.834682	0	0		DLK1	1.18265	3.18561e-208	5.00873e-204		FLT4	1.16566	0	0		C1R	1.07311	0	0		COL6A1	1.12123	3.6908e-166	5.80304e-162		GPD1	1.49795	0	0		SAT1	1.5826	0	0
CCN3	1.01216	2.75532e-156	4.33219e-152		PLAGL1	0.63623	0	0		MGST1	1.06287	0	0		COL16A1	0.817359	0	0		HAND2	1.15986	0	0		SPRY1	1.14637	0	0		C11orf96	1.05068	0	0		COL6A3	1.11439	1.69406e-148	2.66358e-144		PPP1R1A	1.43373	0	0		MS4A6A	1.57446	0	0
ARRDC3	0.996936	2.65397e-164	4.17283e-160		SREBF1	0.631497	0	0		MVD	1.05562	0	0		F3	0.797206	0	0		PARM1	1.14518	0	0		FLT1	1.14125	0	0		MMP2	1.04882	0	0		PDGFRB	1.11356	2.90717e-246	4.57094e-242		KCNIP2	1.40907	0	0		CD68	1.53359	0	0
OXR1	0.984933	0	0		GRAMD1B	0.626231	0	0		CYP11A1	1.03657	0	0		SFRP2	0.789949	0	0		CPE	1.12557	8.50048e-242	1.33653e-237		NPDC1	1.11029	0	0		PDGFRA	1.04686	0	0		C11orf96	1.03279	2.64017e-129	4.15114e-125		GPAM	1.34474	1.51828e-199	2.3872e-195		MRC1	1.51503	0	0
CADM1	0.981741	0	0		CTNNAL1	0.604746	0	0		ALPL	1.001	0	0		TIMP1	0.784854	4.40717e-301	6.9294e-297		RET	1.10619	0	0		HSPG2	1.09387	0	0		MGP	1.02382	0	0		MCAM	1.0138	2.52944e-306	3.97704e-302		ADIRF	1.3315	0	0		VSIG4	1.4011	0	0
TOB1	0.976103	1.39543e-177	2.19403e-173		TBX3	0.584288	0	0		GJA1	1.00073	0	0		LTBP4	0.781796	0	0		ATP1B1	1.09842	7.92211e-292	1.24559e-287		PECAM1	1.06758	0	0		TIMP3	1.02305	0	0		TINAGL1	1.00097	2.88414e-281	4.53474e-277		AGPAT2	1.31917	0	0		CYBB	1.33784	0	0
STIMATE	0.964523	0	0		ACADVL	0.582392	0	0		APOC1	0.989575	0	0		GLUL	0.76356	4.80599e-270	7.55645e-266		PRUNE2	1.07198	0	0		MMRN2	1.05441	0	0		RIPOR3	1.00349	0	0		CCN1	0.968255	7.46577e-81	1.17384e-76		LIPE	1.31844	0	0		FOS	1.29778	0	0
DAB2	0.955613	4.85969e-222	7.64089e-218		ADGRV1	0.575457	0	0		SCARB1	0.976399	0	0		TAGLN	0.763385	0	0		PCSK2	1.05061	0	0		CDH5	1.00174	0	0		GGT5	0.950164	0	0		ADAMTS1	0.918272	4.56333e-115	7.17492e-111		ACACB	1.08204	1.90567e-188	2.99629e-184		SLCO2B1	1.25067	0	0
LSP1	0.93813	1.19476e-200	1.87852e-196		GSTA4	0.561051	0	0		LDLR	0.955507	8.494e-179	1.33551e-174		AEBP1	0.755287	0	0		DKK3	1.0255	4.36384e-205	6.86126e-201		IGFBP7	0.997294	0	0		NID1	0.942913	0	0		FLNA	0.870051	1.98818e-187	3.12602e-183		ECHS1	1.07016	8.34659e-137	1.31233e-132		F13A1	1.23762	0	0
ETV5	0.934771	1.57327e-287	2.47366e-283		ABCA1	0.553482	0	0		EPHX1	0.944294	0	0		COL3A1	0.71944	4.09555e-182	6.43944e-178		PTPRN	0.939293	0	0		SPARCL1	0.987979	0	0		GPX3	0.937288	0	0		TPM2	0.869282	2.02396e-91	3.18227e-87		ACSL1	1.0647	3.14837e-297	4.95019e-293		FTL	1.19642	0	0
LUZP2	0.91828	0	0		AKR1B1	0.551174	0	0		FADS2	0.885568	3.85366e-298	6.05911e-294		CCDC80	0.718077	0	0		CARTPT	0.906913	0	0		PODXL	0.981122	0	0		DEPP1	0.936291	0	0		VIM	0.856144	3.19469e-92	5.02301e-88		VIM	0.982836	1.18262e-105	1.85943e-101		FGL2	1.17432	0	0
PCP4	0.91565	0	0		SLC16A9	0.544238	0	0		STAR	0.881245	0	0		CSRP1	0.707048	0	0		SCG5	0.894912	0	0		CAVIN2	0.966451	0	0		COL6A2	0.921331	0	0		CSRP1	0.852959	1.53744e-104	2.41731e-100		CIDEA	0.885992	0	0		FCGBP	1.16265	0	0
ERN1	0.909532	1.47244e-235	2.31511e-231		NR5A1	0.540006	0	0		NUPR1	0.87668	4.78494e-303	7.52336e-299		MEGF6	0.694237	0	0		VWA5B2	0.875783	3.83086e-129	6.02327e-125		EFNB2	0.958459	0	0		THBS1	0.908205	0	0		CALD1	0.771872	5.27136e-109	8.28817e-105		CIDEC	0.872517	0	0		ADAP2	1.16117	0	0
MCOLN3	0.903966	5.88484e-222	9.25273e-218		HDHD3	0.537266	0	0		FDFT1	0.833357	0	0		NR2F1	0.689018	0	0		ATP1A1	0.842881	1.49813e-203	2.35551e-199		CLEC14A	0.954276	0	0		FBLN1	0.907395	0	0		SPARCL1	0.757601	2.52198e-138	3.96531e-134		COX7A1	0.858067	8.7547e-95	1.3765e-90		IFI30	1.12807	0	0
NR4A2	0.870531	3.82639e-170	6.01623e-166		GJA1	0.535389	0	0		CYP17A1	0.829442	3.44895e-224	5.42278e-220		EGR1	0.684862	4.36276e-193	6.85956e-189		HTATSF1	0.833904	0	0		GSN	0.950468	0	0		CALD1	0.882253	0	0		MYLK	0.755212	2.89662e-202	4.55435e-198		GLUL	0.847066	7.16383e-49	1.12637e-44		GRN	1.0727	0	0
GRAMD1B	0.862587	1.08975e-149	1.71342e-145		PEBP1	0.527232	0	0		FDPS	0.829254	0	0		FOSB	0.676087	3.54089e-120	5.56735e-116		NPDC1	0.810025	7.73164e-282	1.21565e-277		TEK	0.931692	0	0		PDGFRB	0.841204	0	0		TIMP3	0.737427	1.07277e-76	1.68672e-72		ADH1B	0.825124	1.30722e-152	2.05534e-148		SRGN	1.06679	0	0
VSNL1	0.84853	0	0		LSP1	0.522256	0	0		APOE	0.818097	1.57115e-233	2.47032e-229		CALD1	0.664831	0	0		ALCAM	0.805957	0	0		EPAS1	0.92857	0	0		TPM1	0.837228	0	0		COL18A1	0.731386	6.71993e-48	1.05657e-43		MT-CO2	0.82423	8.57184e-121	1.34775e-116		CST3	1.05292	0	0
SOAT1	0.845601	2.5891e-153	4.07084e-149		SERPINA5	0.51927	0	0		SLC26A2	0.80447	0	0		MMP2	0.662295	0	0		TMEM130	0.799537	0	0		IGFBP4	0.924068	0	0		STEAP4	0.834223	0	0		PTP4A3	0.73035	2.68402e-153	4.22008e-149		CAV1	0.78903	0	0		PLTP	1.04583	0	0
KCNK3	0.842188	4.41705e-165	6.94494e-161		CDH2	0.518904	0	0		SPTSSA	0.799198	0	0		CCN1	0.660796	1.79673e-201	2.825e-197		APLP1	0.796856	0	0		KLF2	0.876175	0	0		HGF	0.829565	0	0		SPARC	0.711959	9.4479e-44	1.48549e-39		GPX4	0.773508	1.19407e-81	1.87743e-77		MPEG1	1.04466	0	0
COL4A3	0.840394	0	0		SOAT1	0.518377	0	0		PEG3	0.788169	7.32818e-252	1.15221e-247		TIMP3	0.657255	7.56484e-291	1.18942e-286		CADPS	0.791142	0	0		PLPP1	0.874818	0	0		COL1A1	0.814867	0	0		JAG1	0.709254	4.39942e-272	6.9172e-268		HK2	0.760494	0	0		TGFBI	1.04119	0	0
NETO2	0.840394	0	0		SLC23A2	0.516928	0	0		INSIG1	0.776821	0	0		IGFBP4	0.656276	0	0		NELL2	0.784095	0	0		ESAM	0.865151	0	0		PRPS2	0.814206	0	0		MYL9	0.701111	2.71147e-67	4.26325e-63		CES1	0.740121	0	0		FCER1G	1.03685	0	0
RAPGEF4	0.818921	1.68173e-196	2.64419e-192		SNTB1	0.516235	0	0		CYB5A	0.772697	0	0		SFRP4	0.655582	0	0		TMOD1	0.764125	1.10223e-211	1.73303e-207		TM4SF1	0.856976	0	0		CRISPLD2	0.812911	0	0		TIMP1	0.675433	6.57542e-23	1.03385e-18		MARC1	0.736133	0	0		HSPA6	1.02893	0	0
TIMP3	0.814159	1.28225e-97	2.01608e-93		STAR	0.512059	0	0		PLBD2	0.772677	8.99375e-275	1.41409e-270		ELN	0.651708	0	0		RGS4	0.761761	0	0		CD34	0.842324	0	0		CSRP1	0.80335	0	0		SERPINE1	0.673971	9.32107e-48	1.46555e-43		PDE3B	0.73529	0	0		CTSZ	1.02071	0	0
ATP2A3	0.810913	0	0		DLK1	0.509754	0	0		ACAT2	0.764517	0	0		VIM	0.648952	0	0		SLC22A17	0.749607	0	0		ZFP36	0.837618	7.34374e-150	1.15466e-145		EPAS1	0.798948	0	0		HSPB1	0.669893	1.44674e-42	2.27472e-38		MT-ND3	0.735182	4.37196e-63	6.87403e-59		LILRB5	1.0068	0	0
LAMP5	0.806235	0	0		RORA	0.505876	0	0		IDI1	0.762657	0	0		COL12A1	0.631164	0	0		UCHL1	0.73833	0	0		ADAMTS1	0.827434	2.34784e-256	3.69151e-252		SERPING1	0.788453	0	0		HEYL	0.653467	4.93476e-233	7.75893e-229		LGALS1	0.726349	1.92364e-75	3.02454e-71		MAF	0.987052	0	0
TBC1D4	0.804292	2.40165e-178	3.77611e-174		SLC47A1	0.503907	0	0		SOAT1	0.755588	2.22508e-236	3.49849e-232		MFAP5	0.626795	0	0		TMX4	0.711192	3.36808e-195	5.29563e-191		ADGRL4	0.818604	0	0		INMT	0.764789	0	0		TNC	0.650562	1.88072e-151	2.95705e-147		PPARG	0.719784	0	0		LAPTM5	0.983918	0	0
MYOM1	0.799242	0	0		NRCAM	0.503631	0	0		GNS	0.747814	2.13102e-220	3.3506e-216		PODN	0.62474	0	0		CCSER1	0.702931	0	0		ID1	0.808365	0	0		PTH1R	0.758949	0	0		MFGE8	0.649573	1.93769e-107	3.04664e-103		AQP7	0.698293	0	0		FTH1	0.978473	0	0
NTN4	0.788759	9.68509e-269	1.52279e-264		UGCG	0.501214	0	0		PLEKHA5	0.71798	6.70803e-254	1.0547e-249		PRELP	0.614311	0	0		EEF1A2	0.679753	2.6834e-203	4.21911e-199		SLC9A3R2	0.804205	0	0		COL4A1	0.74323	0	0		PPP1R12B	0.628927	3.44324e-82	5.41381e-78		MT-ATP6	0.697917	1.7939e-127	2.82056e-123		FOLR2	0.961519	0	0
DIP2A	0.775462	4.06824e-230	6.39649e-226		ABCB1	0.496667	0	0		PGRMC1	0.716734	2.20715e-234	3.47031e-230		TIMP2	0.610533	7.05179e-250	1.10875e-245		NT5DC2	0.678813	5.51664e-226	8.67381e-222		RAMP3	0.802049	0	0		NR2F2	0.721765	0	0		EPAS1	0.621398	6.67494e-101	1.0495e-96		PDHA1	0.696071	1.1589e-78	1.82214e-74		SIGLEC1	0.936716	0	0
SMS	0.766035	5.30902e-156	8.34738e-152		CLU	0.493739	0	0		FDX1	0.715567	1.36918e-247	2.15276e-243		SERPINF1	0.607045	0	0		FAIM2	0.675558	0	0		LRRC32	0.792457	0	0		EFEMP1	0.715711	0	0		ADIRF	0.584663	2.71015e-118	4.26117e-114		SERPINF1	0.682293	2.0961e-165	3.2957e-161		MS4A4A	0.921029	0	0
LSR	0.765152	1.10064e-278	1.73054e-274		PEG10	0.493211	0	0		SCPEP1	0.713402	6.38493e-293	1.0039e-288		COL6A1	0.601566	3.83312e-241	6.02681e-237		SLC31A1	0.674446	8.1849e-219	1.28691e-214		CLDN5	0.788541	0	0		SPARCL1	0.710531	0	0		ARHGEF17	0.583491	1.64008e-207	2.57869e-203		PRXL2A	0.67981	1.03981e-211	1.63489e-207		CPVL	0.91991	0	0
ETV1	0.758801	0	0		AS3MT	0.486802	0	0		PAPSS2	0.710023	7.05855e-246	1.10982e-241		DKK3	0.591138	1.21333e-298	1.90772e-294		SLC6A2	0.673285	0	0		SOX18	0.763714	0	0		ENG	0.695208	0	0		ITGA7	0.576115	2.03965e-261	3.20694e-257		CRYAB	0.66731	5.50298e-92	8.65233e-88		SPI1	0.901819	0	0
PDE2A	0.757434	3.21343e-289	5.05247e-285		SLC35F5	0.471102	0	0		NPC1	0.704453	5.76699e-273	9.06744e-269		JUNB	0.577984	2.20707e-177	3.47018e-173		SEZ6L2	0.672955	0	0		CEACAM1	0.754318	0	0		ADH1B	0.688799	0	0		THBS1	0.564962	2.70607e-67	4.25475e-63		MT-CYB	0.659783	5.88619e-113	9.25486e-109		GPR34	0.896725	0	0
FAM166B	0.756307	1.10122e-120	1.73144e-116		DLG5	0.468455	0	0		SQLE	0.696753	0	0		IGFBP5	0.575898	2.71818e-271	4.27379e-267		PAM	0.66454	2.99492e-91	4.70891e-87		LDB2	0.739744	0	0		CFH	0.688056	0	0		PLN	0.55531	5.42013e-223	8.52207e-219		ACAA2	0.644911	7.19069e-132	1.13059e-127		TYROBP	0.878074	0	0
DNM3	0.75207	3.44274e-272	5.41302e-268		PON2	0.467552	0	0		S100A10	0.695618	1.98131e-232	3.11521e-228		PDE5A	0.573479	0	0		GATA2	0.650798	0	0		EMCN	0.731344	0	0		EDNRB	0.676919	0	0		CNN1	0.546434	0	0		CAV2	0.637991	1.04652e-229	1.64544e-225		TNFAIP2	0.853084	0	0
LAMB1	0.751981	7.59337e-222	1.19391e-217		DDX5	0.464152	0	0		GSTA4	0.694039	4.07382e-246	6.40527e-242		ISLR	0.57222	0	0		CD24	0.640411	0	0		ADGRF5	0.729717	0	0		LAMA2	0.672072	0	0		CRISPLD2	0.53829	5.11051e-59	8.03526e-55		MGLL	0.632394	3.46396e-166	5.44639e-162		MSR1	0.841035	0	0
HSPD1	0.75144	4.91491e-126	7.72772e-122		FOSL2	0.464133	0	0		QPCT	0.691799	6.98736e-164	1.09862e-159		EMP1	0.569999	3.77542e-250	5.93609e-246		PTPRN2	0.639196	0	0		TIMP3	0.717902	6.94171e-162	1.09144e-157		ADGRF5	0.669492	0	0		THY1	0.533786	3.17689e-125	4.99503e-121		PCK1	0.630404	0	0		MARCO	0.833122	0	0
MERTK	0.747538	1.37767e-219	2.16611e-215		PHF10	0.462521	0	0		SC5D	0.691786	0	0		CDH23	0.561165	0	0		PLD3	0.635639	1.0592e-84	1.66539e-80		RAMP2	0.71104	0	0		COL4A2	0.66283	0	0		ITGA8	0.523266	6.39067e-114	1.0048e-109		MT-CO3	0.621282	4.32197e-125	6.79544e-121		CTSS	0.828775	0	0
NR5A1	0.741581	1.09818e-134	1.72666e-130		CYB5B	0.459528	0	0		CHPT1	0.690219	6.35194e-270	9.98716e-266		PAPLN	0.556562	0	0		SYP	0.627674	0	0		TCIM	0.70441	0	0		NFASC	0.660488	0	0		DES	0.522361	1.30553e-166	2.05268e-162		MME	0.611319	0	0		HCLS1	0.825844	0	0
CYB5B	0.737581	2.53789e-119	3.99032e-115		AOX1	0.454472	0	0		MT2A	0.666254	1.05132e-197	1.65299e-193		JUN	0.555209	7.10959e-108	1.11784e-103		NSG1	0.627145	0	0		SOCS3	0.702709	0	0		EMILIN1	0.659774	0	0		SYNPO2	0.507456	4.30111e-98	6.76263e-94		CHCHD10	0.605601	5.495e-144	8.63979e-140		NPC2	0.810023	0	0
CREM	0.736637	3.90579e-129	6.14108e-125		MSI2	0.452375	0	0		MVK	0.664124	0	0		CPE	0.55489	1.60567e-277	2.5246e-273		MAGED2	0.618199	9.61233e-93	1.51135e-88		ROBO4	0.698186	0	0		ADAMTSL2	0.656249	0	0		WTIP	0.507267	2.28951e-137	3.59979e-133		TRARG1	0.595306	0	0		FCGR3A	0.795837	0	0
EML6	0.73392	0	0		LONRF2	0.451882	0	0		ASPH	0.645904	2.45957e-234	3.86718e-230		LRP1	0.552212	2.04857e-239	3.22097e-235		ATP1A3	0.618014	0	0		COL4A1	0.671982	2.91886e-203	4.58933e-199		COLEC11	0.655904	0	0		PDLIM7	0.501089	1.24236e-160	1.95336e-156		PLAAT3	0.592402	7.01404e-168	1.10282e-163		CD4	0.772336	0	0
VDR	0.725017	0	0		TBC1D4	0.450706	0	0		CLU	0.641959	1.25478e-145	1.9729e-141		CFD	0.535899	5.8431e-63	9.1871e-59		FXYD6	0.61585	6.57861e-173	1.03435e-168		KDR	0.671416	0	0		NRP1	0.63657	0	0		AEBP1	0.498839	5.89337e-68	9.26614e-64		CEBPA	0.588169	0	0		TYMP	0.759245	0	0
PHF10	0.721641	8.00215e-86	1.25818e-81		FAM166B	0.450343	0	0		SH3BP5	0.634623	5.34119e-181	8.39795e-177		ZFP36	0.524216	1.2182e-136	1.91537e-132		ADCYAP1R1	0.615669	0	0		CALCRL	0.63322	0	0		LTBP4	0.619508	0	0		ID3	0.497399	1.06804e-80	1.67927e-76		HEBP2	0.587465	2.77541e-82	4.36377e-78		RGS1	0.755063	0	0
ABCB4	0.721281	0	0		EPHX1	0.448651	0	0		ALDH3A2	0.63333	1.74125e-214	2.73777e-210		NR4A1	0.51817	5.26562e-104	8.27914e-100		MAP1B	0.601189	9.9306e-210	1.56139e-205		HES1	0.628366	3.48274e-254	5.47592e-250		OLFML3	0.609086	0	0		NR2F2	0.491795	9.97568e-70	1.56848e-65		COX6A1	0.580651	7.95544e-71	1.25083e-66		PSAP	0.745955	0	0
MED12L	0.72122	0	0		PILRB	0.445208	0	0		SERPINA5	0.630807	2.71155e-170	4.26338e-166		OGN	0.517249	0	0		CLU	0.590253	4.32784e-74	6.80466e-70		CRHBP	0.617783	0	0		FN1	0.608538	0	0		A2M	0.490189	5.483e-66	8.62093e-62		NDUFB9	0.578802	6.98292e-68	1.09792e-63		FCGR2A	0.740359	0	0
ALKAL2	0.711854	3.75047e-147	5.89687e-143		ST3GAL5	0.445172	0	0		MLXIPL	0.613741	5.74111e-233	9.02675e-229		CCN2	0.513378	1.60177e-226	2.51847e-222		NSG2	0.587775	0	0		EMP1	0.595015	7.59464e-211	1.19411e-206		MATN2	0.603195	0	0		COL5A1	0.4803	1.7765e-52	2.79319e-48		MT-ND1	0.576953	9.61328e-73	1.5115e-68		FMN1	0.732828	0	0
GNAI1	0.709696	1.13276e-224	1.78105e-220		GASK1B	0.443606	0	0		PORCN	0.611013	2.01645e-273	3.17046e-269		BTG2	0.498588	2.34424e-115	3.68585e-111		SCG3	0.584965	0	0		CD93	0.591332	0	0		COL6A1	0.602923	0	0		NID1	0.472009	1.08841e-61	1.7113e-57		PPP2R5A	0.57568	3.0281e-155	4.76109e-151		KCTD12	0.728981	0	0
WNT4	0.709096	0	0		COBLL1	0.440827	0	0		BEX3	0.610064	3.17753e-191	4.99602e-187		SVEP1	0.489088	1.39564e-213	2.19436e-209		SLC18A1	0.581608	0	0		NOSTRIN	0.586566	0	0		ACTA2	0.60252	0	0		ACTN1	0.471505	3.78591e-94	5.95258e-90		DECR1	0.572851	7.34622e-48	1.15505e-43		LPAR6	0.716612	0	0
C2CD2	0.703264	1.12603e-158	1.77045e-154		SCD5	0.435833	0	0		ECE1	0.608189	4.05396e-169	6.37403e-165		SERPING1	0.484755	1.46138e-199	2.29773e-195		KIF1A	0.579126	0	0		PRCP	0.583102	1.55417e-256	2.44363e-252		LIFR	0.601499	0	0		CRYAB	0.470611	2.90205e-60	4.5629e-56		TIMP4	0.569036	0	0		THEMIS2	0.715762	0	0
NPNT	0.700972	0	0		CTSA	0.434882	0	0		SLC40A1	0.598141	1.57162e-125	2.47106e-121		GPX3	0.481601	2.85336e-192	4.48633e-188		EML5	0.573701	0	0		A2M	0.578825	4.11119e-231	6.46403e-227		TNXB	0.595719	0	0		STEAP4	0.469481	5.08166e-47	7.9899e-43		AKR1C2	0.561598	0	0		GLUL	0.705856	0	0
RIMS2	0.694621	8.2503e-168	1.29719e-163		SORBS2	0.431937	0	0		CYP11B1	0.59692	7.34553e-161	1.15494e-156		ADAMTS1	0.475816	6.44264e-222	1.01298e-217		PHOX2A	0.573692	0	0		TMEM255B	0.578179	0	0		IGFBP4	0.579154	0	0		IGFBP5	0.462649	2.8923e-49	4.54757e-45		AKAP1	0.560694	4.87049e-65	7.65787e-61		TNFSF13	0.703449	0	0
PLCL2	0.688406	0	0		FADS2	0.431449	0	0		CYB5R3	0.596884	1.45466e-217	2.28716e-213		C7	0.47391	0	0		CADM1	0.5679	4.68966e-168	7.37356e-164		TGM2	0.573601	0	0		NR2F1	0.57584	0	0		CCDC102B	0.462376	1.61992e-89	2.547e-85		PLIN5	0.557893	7.75472e-99	1.21928e-94		MAFB	0.700701	0	0
POR	0.679778	1.40283e-111	2.20568e-107		FDX1	0.429179	0	0		ERG28	0.591508	0	0		CRISPLD2	0.473629	2.07042e-195	3.25532e-191		IDS	0.567369	9.02955e-161	1.41972e-156		ADAMTS9	0.572264	1.65172e-181	2.59701e-177		CEBPD	0.559641	2.91365e-227	4.58113e-223		ATF3	0.461724	1.22475e-41	1.92567e-37		MMD	0.557258	6.07198e-205	9.54698e-201		C3AR1	0.681375	0	0
ATP10A	0.671191	0	0		CLDN1	0.423006	0	0		RGN	0.583461	2.12955e-225	3.3483e-221		LMNA	0.472885	6.5488e-53	1.02967e-48		BSCL2	0.56067	6.94736e-269	1.09233e-264		ARHGAP29	0.569914	0	0		EGR1	0.554313	6.86431e-145	1.07928e-140		DLC1	0.458898	1.11618e-73	1.75497e-69		FAH	0.556883	3.59459e-76	5.65177e-72		DAB2	0.678209	0	0
DDX5	0.668267	1.57156e-93	2.47096e-89		MLXIPL	0.422578	0	0		METTL7A	0.577796	1.32462e-176	2.0827e-172		NR2F2	0.472053	7.87032e-228	1.23745e-223		SNAP25	0.553905	0	0		CXCL2	0.569539	3.47978e-238	5.47126e-234		SPON2	0.548735	0	0		CSPG4	0.452979	0	0		MT-ND5	0.553698	1.32359e-62	2.08108e-58		TLR2	0.675855	0	0
AL135905.2	0.666849	0	0		GOLM1	0.42172	0	0		CTSA	0.576131	4.77678e-135	7.51053e-131		SLC2A1	0.458395	2.42377e-277	3.81089e-273		SYT1	0.549056	0	0		COL4A2	0.566827	1.93769e-196	3.04663e-192		LHFPL6	0.542629	0	0		MGP	0.434118	3.70627e-49	5.82737e-45		CDO1	0.552563	3.9177e-289	6.1598e-285		CYBA	0.668211	0	0
ZNF711	0.658758	1.56569e-222	2.46174e-218		PLBD2	0.418924	0	0		FASN	0.575733	0	0		DUSP1	0.453027	2.83521e-143	4.4578e-139		ENO2	0.541256	1.00275e-253	1.57662e-249		LIFR	0.566002	1.20845e-270	1.90004e-266		ALDH1A1	0.540681	1.97277e-260	3.10179e-256		ID4	0.428974	1.52445e-214	2.39689e-210		NDUFA4	0.544451	1.33876e-44	2.10493e-40		GAA	0.664073	0	0
HSPE1	0.65142	2.20591e-116	3.46836e-112		ALDH3A2	0.412958	0	0		MMAB	0.564683	3.95471e-265	6.218e-261		IGFBP7	0.451818	7.22648e-242	1.13622e-237		FAM171B	0.532278	1.70513e-182	2.68098e-178		DUSP1	0.564458	3.29031e-133	5.17336e-129		FSTL1	0.536311	6.2357e-262	9.80438e-258		CPE	0.427944	7.59203e-59	1.19369e-54		SDHB	0.543093	1.4318e-57	2.25122e-53		COLEC12	0.657731	0	0
RORA	0.648875	2.75152e-113	4.32621e-109		SEMA3B	0.412548	0	0		ABCB1	0.564486	1.33282e-169	2.09559e-165		PKDCC	0.4495	6.54239e-267	1.02866e-262		PPP1R1B	0.522557	0	0		FOS	0.564154	3.09405e-63	4.86478e-59		LRRC32	0.533724	0	0		TBX2	0.423419	2.23608e-256	3.51579e-252		ALDH2	0.539076	1.62771e-47	2.55925e-43		CPM	0.656339	0	0
KLHDC8A	0.644079	1.63774e-275	2.57502e-271		CD46	0.411616	0	0		COBLL1	0.542903	4.18515e-185	6.58031e-181		IGFBP2	0.4425	7.82364e-152	1.23011e-147		B4GAT1	0.520174	6.95494e-197	1.09353e-192		LMO2	0.55852	0	0		ITGA1	0.52568	3.74896e-222	5.8945e-218		NTRK3	0.421095	3.69444e-255	5.80876e-251		MT-ND4	0.533013	6.57843e-95	1.03433e-90		NRP1	0.648946	0	0
AKAP7	0.638277	1.35383e-128	2.12862e-124		AVPR1A	0.409862	0	0		MRAP	0.533299	6.97848e-298	1.09723e-293		PCOLCE	0.441485	1.36813e-304	2.15112e-300		UNC5B	0.519092	0	0		ID3	0.553229	4.14859e-301	6.52283e-297		MFGE8	0.521836	0	0		IGFBP2	0.412001	5.91801e-25	9.30488e-21		HADH	0.525461	3.29274e-94	5.17718e-90		PLD3	0.638507	0	0
ACACB	0.637786	1.08863e-217	1.71165e-213		TPD52L1	0.402689	0	0		AOX1	0.529559	1.56214e-172	2.45615e-168		MXRA8	0.428754	0	0		CPAMD8	0.515396	0	0		TINAGL1	0.54359	0	0		TGFBR2	0.508705	3.57969e-280	5.62834e-276		RBPMS	0.410811	4.11745e-43	6.47386e-39		RETSAT	0.520114	1.6936e-71	2.66284e-67		CEBPD	0.633315	0	0
GBE1	0.634286	6.09502e-151	9.5832e-147		SLC25A37	0.402661	0	0		CD46	0.528139	5.48129e-140	8.61823e-136		KIAA1217	0.428008	2.86047e-152	4.49752e-148		CLSTN1	0.515259	3.08311e-107	4.84758e-103		RAPGEF5	0.533175	0	0		SERPINE1	0.5057	1.01792e-220	1.60048e-216		MRVI1	0.409862	1.63999e-175	2.57855e-171		EIF4EBP2	0.518743	2.6664e-49	4.19238e-45		RNF135	0.629742	0	0
ABCA5	0.629369	1.88857e-184	2.9694e-180		USP48	0.399544	0	0		POR	0.525101	8.91111e-142	1.40109e-137		MRC2	0.42733	0	0		PCLO	0.512185	0	0		PLXND1	0.531869	1.65839e-248	2.60749e-244		PTPRS	0.504309	8.45545e-173	1.32945e-168		LGALS1	0.408975	6.26047e-29	9.84334e-25		SLC16A7	0.512877	9.92278e-50	1.56016e-45		C5AR1	0.629624	0	0
TSPAN12	0.627782	8.64991e-286	1.36003e-281		SPSB3	0.399406	0	0		LRRC58	0.525	1.81834e-168	2.85898e-164		FBN1	0.417601	4.99425e-88	7.85245e-84		SLC24A2	0.510167	0	0		STOM	0.531667	1.14459e-228	1.79964e-224		CXCL12	0.501751	0	0		INF2	0.408501	1.86429e-38	2.93122e-34		MT-ND4L	0.506748	2.51233e-81	3.95013e-77		MCL1	0.629157	2.62606e-182	4.12895e-178
VEGFA	0.623252	1.57988e-150	2.48405e-146		ABLIM1	0.399136	0	0		DECR1	0.517694	5.73096e-194	9.01079e-190		FOS	0.415229	8.1867e-125	1.2872e-120		PRKACB	0.507799	2.13718e-237	3.36029e-233		DLL4	0.527621	0	0		SVEP1	0.501707	0	0		NES	0.407412	2.05741e-147	3.23486e-143		MT-ND2	0.50625	1.0329e-63	1.62403e-59		RCN3	0.627432	0	0
CXCR4	0.620006	6.05148e-61	9.51475e-57		KCNK3	0.398933	0	0		DNER	0.517093	2.67019e-115	4.19834e-111		AVPI1	0.411446	2.85861e-133	4.49459e-129		AMPD2	0.506239	3.45983e-200	5.4399e-196		ECSCR	0.519009	0	0		TINAGL1	0.486124	0	0		CCN2	0.40632	1.49412e-45	2.3492e-41		CFD	0.501015	1.21242e-89	1.90628e-85		LYZ	0.625441	0	0
HOPX	0.617666	7.84118e-297	1.23287e-292		GNS	0.396939	0	0		IDH1	0.514772	2.0636e-178	3.2446e-174		ID1	0.411115	1.00351e-236	1.57782e-232		GNAO1	0.504079	0	0		GRASP	0.517357	0	0		IGFBP2	0.485141	0	0		TM4SF1	0.404622	3.99084e-46	6.27479e-42		COX4I1	0.498613	2.92493e-54	4.59887e-50		ZFP36L1	0.624729	0	0
GPRC5C	0.61757	5.32379e-227	8.3706e-223		MAP3K5	0.396296	0	0		HDHD3	0.509225	2.66124e-159	4.18427e-155		CFH	0.405628	3.57976e-256	5.62845e-252		VSTM2A	0.49557	0	0		VIM	0.517247	3.04558e-117	4.78856e-113		TIMP1	0.475833	1.83071e-160	2.87843e-156		PRKG1	0.403646	1.58568e-15	2.49316e-11		GRK3	0.498583	1.85545e-130	2.91732e-126		FPR3	0.624391	0	0
RAB38	0.612903	6.48559e-278	1.01973e-273		KCTD3	0.394626	0	0		TSPAN12	0.507647	3.55017e-257	5.58193e-253		SFRP1	0.394126	1.13988e-303	1.79224e-299		BEX1	0.492393	0	0		FOSB	0.513576	2.12455e-73	3.34043e-69		PARM1	0.472777	0	0		ADGRF5	0.399857	5.13415e-72	8.07242e-68		UQCR11	0.497954	5.09588e-58	8.01225e-54		CTSC	0.624012	0	0
TSPAN7	0.598788	5.61277e-145	8.82496e-141		NLK	0.394617	0	0		GBP2	0.506379	4.27237e-187	6.71745e-183		CDH11	0.391957	0	0		SFRP1	0.48202	2.58552e-82	4.06521e-78		KANK3	0.513464	0	0		SMTN	0.470508	0	0		EGR1	0.399517	1.47786e-17	2.32364e-13		SELENBP1	0.496608	6.86913e-167	1.08003e-162		MFSD1	0.617212	0	0
SIAH2	0.59822	5.29793e-103	8.32993e-99		DNER	0.391593	0	0		TXNRD1	0.504549	6.56033e-158	1.03148e-153		AHNAK	0.391935	2.60738e-154	4.09959e-150		NDRG4	0.477605	1.3113e-72	2.06176e-68		MYO15B	0.512997	8.73577e-308	1.37353e-303		FOS	0.465743	5.4804e-57	8.61683e-53		ARHGEF25	0.398675	9.28788e-129	1.46033e-124		PFKFB3	0.495198	7.80498e-68	1.22718e-63		LIPA	0.615519	0	0
CALN1	0.592245	0	0		SLC37A2	0.388646	0	0		ERMP1	0.504141	1.18189e-263	1.85829e-259		EFEMP1	0.391433	8.63484e-128	1.35766e-123		DPP6	0.474836	0	0		IL33	0.512697	0	0		RAPH1	0.462344	0	0		CRIP1	0.393653	4.32952e-126	6.8073e-122		VEGFB	0.488482	2.81631e-56	4.42809e-52		CSF2RA	0.614696	0	0
CPB1	0.590488	1.42873e-155	2.24639e-151		CCNL2	0.387904	0	0		SQSTM1	0.502771	2.42169e-121	3.80762e-117		FSTL1	0.386568	7.55531e-52	1.18792e-47		GRIK1	0.466985	0	0		HSPB1	0.510347	4.74007e-74	7.45282e-70		S1PR3	0.461372	3.73783e-262	5.87698e-258		CRIM1	0.392531	1.5742e-64	2.47512e-60		ANXA1	0.487639	2.12046e-96	3.334e-92		AXL	0.614378	0	0
TBX3	0.590455	6.26039e-92	9.84322e-88		KDM5D	0.384413	0	0		VAT1	0.502669	7.47209e-157	1.17484e-152		PHLDB1	0.384507	5.35506e-194	8.41976e-190		SPOCK1	0.455943	5.53389e-93	8.70094e-89		KLF4	0.508625	1.36873e-199	2.15205e-195		COL6A3	0.458123	0	0		HES4	0.38998	2.83515e-252	4.45771e-248		PRDX6	0.48447	2.69059e-65	4.23041e-61		FUCA1	0.609477	0	0
DACH1	0.584295	7.90107e-285	1.24229e-280		SDC3	0.384335	0	0		CCDC69	0.501569	3.90158e-170	6.13446e-166		S100A6	0.363931	1.27824e-92	2.00978e-88		KCNQ2	0.455195	0	0		VWA1	0.506188	0	0		ZFP36	0.453164	3.43659e-120	5.40335e-116		SERPINH1	0.389503	6.90847e-36	1.08622e-31		PPARGC1A	0.482306	1.68577e-19	2.65054e-15		A2M	0.598914	0	0
SACS	0.578482	0	0		NDRG2	0.383125	0	0		SLC16A9	0.501037	3.33236e-142	5.23948e-138		TMTC1	0.358064	1.3873e-208	2.18125e-204		CACNA2D3	0.452322	0	0		EXOC3L2	0.505503	0	0		JUN	0.445885	2.09099e-87	3.28766e-83		CD248	0.387151	1.20647e-92	1.89693e-88		ETFB	0.472234	1.33408e-39	2.09758e-35		TCN2	0.598146	0	0
SYTL2	0.573367	0	0		ZNF117	0.378947	0	0		AKR1B1	0.50091	5.39697e-156	8.48565e-152		UAP1	0.356443	1.78294e-28	2.80332e-24		ZNF483	0.449882	1.15354e-194	1.81371e-190		KALRN	0.498866	5.73707e-250	9.0204e-246		PRELP	0.445369	0	0		ACTB	0.383125	2.71133e-34	4.26302e-30		UQCRC1	0.47198	3.33128e-36	5.23777e-32		CD209	0.597476	0	0
INPP5A	0.569896	6.16992e-175	9.70097e-171		ERN1	0.378121	0	0		SCAP	0.497612	8.32965e-195	1.30967e-190		FBLN2	0.355106	3.1037e-152	4.87995e-148		NEBL	0.44951	0	0		SHANK3	0.495832	0	0		RBMS3	0.443228	5.81159e-256	9.13756e-252		COL12A1	0.378661	7.72971e-76	1.21534e-71		GSN	0.470457	1.30464e-25	2.05129e-21		PLXND1	0.597044	0	0
SLC37A2	0.567896	7.74444e-55	1.21766e-50		TOB1	0.376929	1.30162e-188	2.04654e-184		NR0B1	0.492949	5.33933e-177	8.39503e-173		CEBPD	0.350907	1.32657e-104	2.08577e-100		EGFLAM	0.449192	0	0		AFAP1L1	0.492017	0	0		ADAMTS1	0.442444	5.2327e-240	8.22737e-236		FILIP1L	0.378043	1.40874e-106	2.21497e-102		ITGA7	0.469647	3.00963e-147	4.73204e-143		ARRB2	0.595434	0	0
CD55	0.564456	1.28314e-73	2.01749e-69		SERINC5	0.37419	0	0		TKFC	0.49266	2.98564e-140	4.69432e-136		BHLHE40	0.349482	1.48297e-32	2.33168e-28		SERINC1	0.444601	1.24664e-60	1.9601e-56		JUN	0.49138	5.6384e-99	8.86525e-95		VIM	0.441621	4.2996e-212	6.76027e-208		LAMA5	0.374496	9.56888e-41	1.50451e-36		MGST1	0.466378	2.68827e-45	4.22677e-41		BTG2	0.581943	2.11544e-249	3.3261e-245
FDXR	0.560932	2.54125e-60	3.99561e-56		SGSH	0.373647	0	0		GRAMD1B	0.4918	3.14339e-122	4.94235e-118		UACA	0.345589	9.08389e-135	1.42826e-130		TMEM179	0.443055	0	0		APP	0.490126	6.95715e-133	1.09387e-128		NPY1R	0.440686	0	0		BCAM	0.372941	8.24574e-34	1.29648e-29		MT1X	0.466343	2.49999e-154	3.93073e-150		AIF1	0.581284	0	0
ATP9A	0.557145	5.15403e-268	8.10368e-264		HSPD1	0.373079	0	0		SOD1	0.482608	5.79073e-156	9.10476e-152		INMT	0.345471	4.81087e-209	7.56414e-205		IGSF1	0.43759	0	0		EPHB4	0.484815	5.66671e-288	8.90977e-284		PLPP1	0.439947	0	0		DSTN	0.371079	4.44388e-20	6.98711e-16		SLC25A1	0.461035	1.60781e-52	2.52796e-48		ZEB2	0.5696	6.21608e-222	9.77355e-218
RHOB	0.555259	7.41493e-67	1.16585e-62		ITGA2	0.372228	0	0		PSAP	0.482453	2.94582e-120	4.63171e-116		KLF5	0.343582	0	0		RAB3C	0.43372	0	0		HECW2	0.484107	0	0		IFITM3	0.43649	9.90443e-240	1.55727e-235		NR4A1	0.369881	8.21706e-13	1.29197e-08		CYB5A	0.458732	1.49025e-71	2.34312e-67		TMEM106A	0.569029	0	0
PEG10	0.554022	1.10651e-76	1.73977e-72		PDGFD	0.369036	0	0		PRKAR2B	0.480798	2.861e-173	4.49835e-169		ZFP36L1	0.341481	4.45355e-90	7.00232e-86		CPLX2	0.429107	0	0		TIE1	0.479649	0	0		DKK3	0.435431	5.82169e-243	9.15345e-239		SOD3	0.369641	4.91436e-89	7.72685e-85		FBXW5	0.457583	5.96237e-61	9.37463e-57		FGD2	0.566065	0	0
TMEM200A	0.544534	4.94925e-273	7.7817e-269		TCEA3	0.367909	0	0		GASK1B	0.480404	2.26506e-117	3.56136e-113		DHRS3	0.338621	1.43108e-217	2.25009e-213		TSPAN3	0.426947	3.12986e-71	4.92108e-67		IFI27	0.474896	1.77849e-107	2.79632e-103		MYLK	0.42947	0	0		LAMC1	0.369362	4.34889e-43	6.83776e-39		ECH1	0.453892	8.29337e-35	1.30397e-30		B2M	0.565519	0	0
LRRC8D	0.542286	1.17173e-187	1.84232e-183		BMP1	0.367858	0	0		MYL9	0.476404	7.88394e-147	1.23959e-142		MFAP4	0.336772	1.39423e-185	2.19215e-181		RIMBP2	0.424895	0	0		GNG11	0.474503	0	0		GPC3	0.413196	0	0		LHFPL6	0.364112	1.93153e-61	3.03695e-57		RTN3	0.453372	7.27536e-46	1.1439e-41		CIITA	0.56516	0	0
CACNB2	0.540413	0	0		C2CD2	0.366793	0	0		FSTL3	0.47586	3.61598e-192	5.68541e-188		DDIT4	0.336706	2.20402e-62	3.46538e-58		NCAM1	0.424821	3.39085e-88	5.33143e-84		SLC44A2	0.472278	4.23578e-304	6.65991e-300		TM4SF1	0.390179	0	0		TNS1	0.361115	1.68845e-30	2.65475e-26		CLMP	0.45051	1.66456e-103	2.61719e-99		LRP1	0.554742	0	0
GPCPD1	0.539831	9.87662e-113	1.5529e-108		ASB4	0.364427	0	0		NSDHL	0.475551	0	0		SMOC2	0.330314	0	0		KIFAP3	0.422019	3.97673e-177	6.25261e-173		IFITM3	0.47044	2.26877e-192	3.56719e-188		FLNA	0.389314	1.15795e-277	1.82065e-273		SMTN	0.357805	1.5338e-82	2.4116e-78		HADHA	0.447094	2.18402e-39	3.43393e-35		SLC1A3	0.55181	0	0
CCDC141	0.539503	0	0		TM7SF2	0.363789	0	0		QPRT	0.474802	1.88777e-202	2.96815e-198		BOC	0.326995	0	0		ECE2	0.411876	0	0		NPR1	0.468667	0	0		ITGA8	0.387297	0	0		LMNA	0.354686	2.43615e-19	3.83035e-15		MT-ND6	0.446535	4.52774e-32	7.11896e-28		COLGALT1	0.548175	0	0
FARP1	0.538648	1.47198e-143	2.31439e-139		RIMS2	0.36359	0	0		RDH11	0.474065	3.53813e-172	5.563e-168		MOXD1	0.325429	1.96892e-168	3.09573e-164		SYT11	0.411427	0	0		TM4SF18	0.468263	0	0		SPRY2	0.384237	2.8895e-222	4.54316e-218		SLIT3	0.353264	3.90363e-72	6.13767e-68		PGM1	0.444006	2.89021e-50	4.54428e-46		EHBP1L1	0.539921	0	0
ECEL1	0.538106	0	0		CYP11A1	0.362072	0	0		STARD10	0.463945	1.1421e-136	1.79572e-132		PTGIS	0.322472	7.70561e-295	1.21155e-290		HYOU1	0.411127	5.707e-91	8.97312e-87		ST6GAL1	0.467736	0	0		NEURL1B	0.382634	0	0		COL5A3	0.351949	6.9777e-84	1.0971e-79		ATP5F1B	0.440754	4.77283e-34	7.50432e-30		CREG1	0.538947	0	0
VAT1L	0.5324	4.171e-204	6.55807e-200		MCF2L2	0.361018	0	0		GPAM	0.46231	1.86203e-185	2.92766e-181		ENG	0.321552	7.79177e-143	1.2251e-138		SEZ6L	0.40805	0	0		RASIP1	0.464838	0	0		PALLD	0.38027	7.35281e-227	1.15608e-222		CAVIN1	0.350733	2.86392e-47	4.50295e-43		GNG11	0.433559	2.43627e-93	3.83055e-89		ADAMTS2	0.538482	0	0
INSR	0.530113	1.27434e-124	2.00365e-120		CAPN2	0.359035	0	0		ACSL4	0.461644	2.44831e-219	3.84948e-215		CXCL12	0.308021	5.89132e-38	9.26292e-34		SYT4	0.407853	0	0		FZD4	0.459917	0	0		FMO2	0.378198	0	0		ITGA1	0.35057	5.39016e-15	8.47495e-11		ASAH1	0.432179	8.72815e-64	1.37233e-59		MS4A4E	0.526728	0	0
CDH2	0.52895	8.07116e-81	1.26903e-76		FGF12	0.357621	0	0		SLC47A1	0.46074	5.7877e-132	9.10001e-128		CD248	0.307334	8.88749e-153	1.39738e-148		VAT1L	0.407827	1.22931e-125	1.93284e-121		FXYD6	0.448213	2.19707e-267	3.45445e-263		MRC2	0.376516	0	0		CAV1	0.349237	1.81584e-100	2.85504e-96		TSKU	0.432037	4.12753e-159	6.48972e-155		PLXDC2	0.519272	1.44324e-304	2.2692e-300
KCNA4	0.525401	2.01845e-192	3.1736e-188		ASPH	0.355167	0	0		ECH1	0.460692	3.87714e-149	6.09602e-145		FHL2	0.306911	5.85466e-69	9.20528e-65		TTC8	0.406386	3.49001e-89	5.48734e-85		ITGA5	0.446741	1.6991e-237	2.67149e-233		NID2	0.374271	0	0		NFASC	0.349	6.31115e-79	9.92302e-75		UQCRB	0.415541	9.75367e-32	1.53357e-27		NPL	0.512945	0	0
DST	0.521725	1.5678e-83	2.46504e-79		TMEM245	0.355057	0	0		ALAD	0.460263	1.38432e-142	2.17657e-138		COL6A3	0.306473	1.30427e-156	2.0507e-152		UNC80	0.405366	0	0		JUP	0.445199	0	0		ID3	0.373502	3.25442e-248	5.11693e-244		COL5A2	0.348272	7.48641e-124	1.17709e-119		CDKN2C	0.414219	3.40975e-98	5.36114e-94		APLP2	0.512291	2.55579e-272	4.01847e-268
LY6E	0.517069	1.31712e-74	2.07091e-70		APOE	0.352059	0	0		MIF	0.459797	7.78533e-158	1.22409e-153		SPON2	0.299868	1.23685e-173	1.9447e-169		NEFM	0.404449	0	0		RGCC	0.444231	4.56987e-276	7.18521e-272		ABCA6	0.367885	0	0		GJC1	0.346043	0	0		CYC1	0.412918	2.26389e-29	3.55952e-25		ZFP36	0.511201	1.38381e-202	2.17577e-198
HSPA1B	0.516889	6.83736e-45	1.07504e-40		CYB561A3	0.348029	0	0		HSPD1	0.458941	1.19535e-127	1.87946e-123		IFITM3	0.299624	6.00272e-111	9.43807e-107		PAMR1	0.40124	6.71477e-269	1.05576e-264		TFPI	0.44277	0	0		SPON1	0.367856	0	0		PTH1R	0.345212	7.57263e-48	1.19064e-43		GHR	0.410476	8.96832e-125	1.41009e-120		SLC11A1	0.509117	0	0
FDX1	0.510288	1.85576e-46	2.91781e-42		ECE1	0.346315	0	0		ELOVL5	0.457343	2.53308e-122	3.98276e-118		KLF2	0.298528	8.19652e-142	1.28874e-137		USP11	0.401238	4.49132e-116	7.06171e-112		SELENON	0.437473	1.77397e-215	2.78922e-211		RXFP1	0.367358	0	0		SORBS1	0.344921	4.27416e-88	6.72026e-84		TXNIP	0.407059	7.15978e-23	1.12573e-18		GPNMB	0.508695	0	0
LMOD1	0.509052	8.56942e-124	1.34737e-119		ARRDC3	0.345348	4.14878e-280	6.52312e-276		PAH	0.456944	0	0		SOD3	0.296612	1.58004e-304	2.48429e-300		CD44	0.401042	2.89795e-280	4.55644e-276		ADCY4	0.435667	0	0		SLIT3	0.366368	1.82474e-297	2.86904e-293		LRRC32	0.344306	1.61236e-52	2.53512e-48		COX7C	0.405273	5.66354e-33	8.90478e-29		PMP22	0.507336	0	0
PTS	0.50777	4.28868e-68	6.74309e-64		AADAC	0.344707	0	0		SCCPDH	0.456613	3.67674e-188	5.78094e-184		ABI3BP	0.2929	9.71368e-213	1.52728e-208		SPOCK3	0.400994	0	0		EFNA1	0.435195	0	0		SPRY1	0.362425	0	0		MYO1B	0.343434	4.99748e-161	7.85754e-157		BAG1	0.400743	4.0298e-38	6.33605e-34		PLEKHG5	0.500881	0	0
LIMCH1	0.506941	2.0722e-131	3.25811e-127		SEMA6A	0.344146	0	0		ADGRV1	0.450087	1.68244e-111	2.6453e-107		FZD1	0.291694	5.25871e-274	8.26826e-270		PKD1	0.394568	1.93925e-155	3.04909e-151		ITPRIP	0.43263	0	0		PCDH18	0.356994	0	0		ENPEP	0.34163	1.69393e-102	2.66337e-98		CKMT2	0.400662	1.84027e-97	2.89345e-93		C2	0.496408	0	0
TPM2	0.503766	4.90075e-79	7.70545e-75		SCPEP1	0.343276	0	0		RETSAT	0.446096	2.72886e-201	4.29058e-197		SYNPO2	0.287295	3.7607e-194	5.91295e-190		SHC1	0.386736	9.89395e-51	1.55563e-46		ADAM15	0.424354	0	0		SPARC	0.35536	5.42369e-124	8.52767e-120		ELN	0.335731	1.9155e-37	3.01173e-33		COL4A1	0.397299	2.80825e-61	4.4154e-57		HERPUD1	0.493143	5.03274e-232	7.91298e-228
MT3	0.495636	1.54091e-233	2.42277e-229		POR	0.343223	0	0		CREG1	0.443463	7.18924e-147	1.13036e-142		COL8A1	0.286902	1.24297e-246	1.95433e-242		JPH4	0.386163	0	0		ETS2	0.421529	4.31018e-215	6.77689e-211		TIMP2	0.351786	3.73473e-112	5.87212e-108		GEM	0.335653	1.56721e-71	2.46413e-67		NDUFB7	0.397255	3.08462e-35	4.84995e-31		NFKBID	0.488754	0	0
ITGA1	0.492093	8.55677e-72	1.34538e-67		RBBP7	0.341266	0	0		ALDH2	0.43802	2.02981e-135	3.19147e-131		OMD	0.284324	0	0		STMN2	0.379238	0	0		FCN3	0.420142	0	0		LAMB1	0.351664	2.2933e-185	3.60576e-181		CD36	0.330875	1.7143e-17	2.69539e-13		GPX3	0.39658	2.89237e-26	4.54767e-22		PLEKHO2	0.486633	0	0
FLRT2	0.492066	4.58075e-282	7.20231e-278		VCAN	0.340933	9.66217e-150	1.51918e-145		OAZ1	0.43282	6.98885e-127	1.09886e-122		JUND	0.284082	4.47711e-46	7.03936e-42		RAMP1	0.376888	0	0		S1PR1	0.418087	0	0		SRPX2	0.350833	0	0		VCL	0.330428	3.70979e-94	5.8329e-90		EEF2	0.3933	6.61037e-36	1.03935e-31		CYTH4	0.483788	0	0
ADAM22	0.491705	1.88499e-206	2.96377e-202		NECAB3	0.340489	0	0		SREBF2	0.430169	2.74166e-133	4.31072e-129		ABCA8	0.281953	4.09286e-41	6.4352e-37		ARC	0.375728	0	0		SEC14L1	0.417582	3.26177e-118	5.12848e-114		UACA	0.349204	6.28117e-176	9.87588e-172		CLIC4	0.328913	2.14343e-32	3.37011e-28		MAOA	0.39139	5.01218e-74	7.88065e-70		LAIR1	0.482867	0	0
SLC7A1	0.491286	0	0		MGST1	0.340311	0	0		SLC1A4	0.429631	2.37958e-194	3.74142e-190		FGFR1	0.279093	3.32367e-209	5.2258e-205		COL22A1	0.373444	0	0		VEGFC	0.415126	9.99395e-213	1.57135e-208		ATF3	0.346392	1.33865e-105	2.10476e-101		PCDH18	0.327245	1.57913e-68	2.48286e-64		CLSTN3	0.390828	5.53225e-58	8.69836e-54		METRNL	0.475605	0	0
NRCAM	0.490253	4.71222e-85	7.40903e-81		RHOBTB3	0.336879	0	0		SORBS2	0.429299	4.65515e-113	7.31929e-109		MYLK	0.279035	6.70428e-160	1.05411e-155		GPR155	0.371627	1.24265e-148	1.95382e-144		TNFSF10	0.414735	2.54316e-192	3.99861e-188		LRP1	0.345477	1.17572e-164	1.84858e-160		PHLDB1	0.325624	5.20617e-40	8.18567e-36		PDE4D	0.390407	2.5079e-194	3.94317e-190		NINJ1	0.470266	1.94877e-302	3.06405e-298
TAFA4	0.489014	3.18116e-214	5.00174e-210		PPP1R9A	0.335279	0	0		HSPE1	0.423267	1.3406e-115	2.10783e-111		LTBP3	0.27708	2.94903e-49	4.63676e-45		APP	0.370971	2.03136e-53	3.1939e-49		F8	0.413749	0	0		CNN2	0.341477	1.26849e-285	1.99444e-281		ITGB1	0.325552	2.554e-39	4.01566e-35		SUCLG1	0.386774	1.58966e-58	2.49943e-54		TMEM176B	0.469925	0	0
HIP1R	0.487695	3.86972e-136	6.08435e-132		C3	0.33322	0	0		ABCA5	0.418136	2.04716e-164	3.21875e-160		NNMT	0.274336	3.15393e-150	4.95893e-146		TUB	0.370123	0	0		BCAM	0.411679	4.41831e-230	6.94692e-226		THBS2	0.33739	0	0		KLF2	0.318946	1.45473e-17	2.28727e-13		GYG2	0.386315	0	0		NCF4	0.469628	0	0
NFATC4	0.485601	1.4771e-133	2.32244e-129		VSTM4	0.331331	0	0		CD74	0.416888	1.55367e-62	2.44284e-58		FIBIN	0.273163	0	0		OGDHL	0.369848	0	0		IER2	0.411576	3.44414e-112	5.41523e-108		SPRY4	0.33663	1.82491e-202	2.8693e-198		ACTN4	0.316953	1.54638e-20	2.43137e-16		GLYCTK	0.384086	1.59021e-18	2.50029e-14		PFKFB3	0.46433	0	0
CD46	0.484503	2.06795e-74	3.25144e-70		RARRES2	0.330956	0	0		RHBDD2	0.412921	1.8071e-137	2.84131e-133		TGFBR2	0.272911	1.98994e-83	3.12878e-79		CLSTN2	0.368355	0	0		SYNE2	0.411496	3.63697e-116	5.7184e-112		SETBP1	0.334335	7.06619e-269	1.11102e-264		PPP1R12A	0.314535	1.40336e-47	2.2065e-43		NDUFB5	0.38242	1.22926e-25	1.93277e-21		WLS	0.459275	1.26296e-300	1.98574e-296
MC2R	0.478749	2.21799e-262	3.48734e-258		QPCT	0.327687	0	0		GPX4	0.39435	3.32266e-108	5.22422e-104		SPOCK1	0.272644	1.06171e-71	1.66932e-67		BCAN	0.366731	0	0		PTPRM	0.411045	0	0		OSMR	0.331179	3.38302e-187	5.31913e-183		EHD2	0.314272	6.86654e-41	1.07963e-36		AACS	0.381865	3.6735e-74	5.77584e-70		CTSH	0.458502	3.25361e-305	5.11565e-301
ABHD2	0.47583	2.12334e-107	3.33853e-103		CREM	0.326045	0	0		VTN	0.390456	1.16298e-114	1.82856e-110		AKAP12	0.272594	5.26361e-173	8.27597e-169		SDC2	0.366526	6.84261e-274	1.07586e-269		ARAP3	0.404981	0	0		NGFR	0.329834	0	0		RCAN2	0.313644	2.48784e-206	3.91163e-202		SOD2	0.37944	6.88234e-41	1.08211e-36		CLEC7A	0.458282	0	0
LENG8	0.472405	1.47614e-65	2.32094e-61		CIRBP	0.324607	0	0		FTH1	0.388251	1.33256e-101	2.09518e-97		SETBP1	0.270889	1.06923e-187	1.68115e-183		RTN3	0.365199	2.03267e-56	3.19597e-52		RBP5	0.403412	0	0		ADCY3	0.329563	0	0		THBS2	0.310516	5.16168e-67	8.11571e-63		DHRS3	0.378022	3.21104e-84	5.04872e-80		TMSB4X	0.458233	8.56379e-199	1.34648e-194
C1orf21	0.471133	1.98003e-84	3.1132e-80		MAP3K15	0.323121	0	0		MBOAT7	0.377882	3.39838e-89	5.34328e-85		LTBP2	0.270185	7.09188e-246	1.11506e-241		ATP6V1B2	0.363733	3.38963e-65	5.32951e-61		SEMA4C	0.400309	0	0		CPE	0.329268	1.43958e-159	2.26344e-155		RERGL	0.309988	3.2509e-276	5.11139e-272		MCAM	0.377287	1.26758e-73	1.99302e-69		MAN2B1	0.450275	0	0
NR4A3	0.462728	1.08654e-56	1.70837e-52		RGN	0.32097	0	0		SARAF	0.376865	3.7342e-115	5.87128e-111		FMOD	0.269038	3.52302e-307	5.53925e-303		CHRNA7	0.360016	0	0		DCHS1	0.400129	0	0		PLA2G4A	0.327189	0	0		PALLD	0.305905	1.59691e-34	2.51082e-30		LGALS12	0.374584	0	0		RNF149	0.449035	0	0
KLHL7	0.457524	3.04775e-193	4.79197e-189		ATP2B4	0.319448	0	0		MGARP	0.376694	7.68237e-120	1.2079e-115		CD34	0.267672	3.0932e-176	4.86344e-172		SLC18A2	0.357931	0	0		PRSS23	0.398532	3.06878e-294	4.82505e-290		HHIP	0.324514	0	0		UACA	0.304156	4.98851e-26	7.84344e-22		SCRN2	0.374228	1.10971e-93	1.7448e-89		ARHGAP4	0.446725	0	0
CACNA1D	0.453636	1.35102e-174	2.12421e-170		PACSIN3	0.317825	0	0		CREBL2	0.369586	4.25127e-94	6.68427e-90		CYBRD1	0.267604	7.86523e-59	1.23665e-54		RUNDC3A	0.353382	0	0		MCL1	0.39716	8.00019e-32	1.25787e-27		PRSS23	0.323287	2.5816e-210	4.05905e-206		ISYNA1	0.303964	5.99593e-64	9.42741e-60		CAT	0.371506	2.16044e-26	3.39687e-22		TTYH3	0.43881	0	0
CTBP2	0.453246	1.23536e-118	1.94235e-114		MEIS1	0.317031	0	0		RBBP7	0.369094	1.08139e-100	1.70027e-96		COL14A1	0.264199	1.62482e-85	2.5547e-81		HDAC9	0.351203	0	0		SHE	0.396377	0	0		GEM	0.318392	2.93032e-220	4.60734e-216		GJA4	0.298672	1.77968e-119	2.79818e-115		ACO2	0.371317	2.57642e-58	4.05091e-54		CXCL16	0.438203	0	0
BBS2	0.452026	1.09142e-90	1.71605e-86		BABAM2	0.315483	6.36505e-308	1.00078e-303		GALNT2	0.36877	6.01147e-131	9.45184e-127		ABCA6	0.261663	1.62969e-195	2.56236e-191		CHD5	0.350105	0	0		NOTCH1	0.395371	0	0		KLF9	0.317174	4.98973e-117	7.84535e-113		FRZB	0.298669	3.29611e-139	5.18247e-135		OGA	0.368785	1.24487e-06	0.0195731		SGK1	0.435716	5.71686e-35	8.98862e-31
TOMM34	0.451477	5.93585e-177	9.33293e-173		SLC29A1	0.313184	0	0		EZR	0.36638	3.86341e-92	6.07444e-88		ITPKC	0.259898	1.35316e-30	2.12758e-26		DYNC1I1	0.349318	0	0		PLK2	0.394096	0	0		LAMC3	0.317134	1.60844e-128	2.52895e-124		PDE5A	0.297549	3.26407e-63	5.13209e-59		DDT	0.366644	9.19192e-36	1.44525e-31		TPP1	0.434417	1.86809e-215	2.9372e-211
SLIT2	0.449537	5.92436e-95	9.31487e-91		TKFC	0.312733	3.01617e-261	4.74232e-257		CTSD	0.366105	3.34816e-71	5.26432e-67		SOCS3	0.252982	1.16714e-61	1.8351e-57		ATP9A	0.347474	3.33694e-110	5.24667e-106		GJA4	0.393739	0	0		ARHGEF17	0.311535	0	0		C1orf198	0.289472	3.095e-57	4.86627e-53		COL4A2	0.366136	4.93725e-57	7.76284e-53		HMOX1	0.433502	0	0
MLEC	0.447496	1.25651e-68	1.97561e-64		ECHDC2	0.312667	0	0		KIAA0930	0.364469	3.15134e-147	4.95486e-143		RORA	-0.252009	4.87586e-61	7.66631e-57		RELN	0.345517	8.01274e-298	1.25984e-293		DOCK6	0.393528	0	0		ECM1	0.310515	1.8965e-303	2.98186e-299		LAMA4	0.288442	6.64747e-39	1.04518e-34		DBI	0.363824	1.93151e-67	3.03691e-63		SH3TC1	0.432642	0	0
MAPK10	0.445139	6.96002e-100	1.09432e-95		AKAP7	0.309582	0	0		AVPR1A	0.364082	1.26943e-55	1.99592e-51		ERN1	-0.252258	5.98937e-75	9.41708e-71		FSTL5	0.344927	0	0		SERPINB6	0.391176	6.93723e-97	1.09074e-92		DACT1	0.309849	0	0		RHOB	0.287769	9.78013e-15	1.53773e-10		HSPB6	0.363331	2.01965e-20	3.17549e-16		ALOX5	0.42987	0	0
CD83	0.443985	5.09912e-170	8.01734e-166		SQSTM1	0.30948	4.34772e-290	6.83592e-286		FSTL1	0.361688	1.93375e-58	3.04043e-54		ZNF117	-0.253382	2.94204e-81	4.62576e-77		MAP2	0.344746	0	0		ETS1	0.390248	8.68582e-285	1.36567e-280		PLCXD3	0.309772	0	0		ADAMTS4	0.285618	1.09096e-68	1.71531e-64		AIFM2	0.363138	1.80432e-152	2.83694e-148		CSF3R	0.420587	0	0
P3H2	0.443654	7.50978e-94	1.18076e-89		ST3GAL4	0.309036	0	0		PDK1	0.361259	1.90041e-84	2.98802e-80		LONRF2	-0.254569	2.39662e-80	3.76821e-76		BEX4	0.343194	7.8832e-57	1.23948e-52		CNN3	0.389625	2.46968e-72	3.88308e-68		TPM4	0.306184	3.05267e-193	4.79972e-189		MYH9	0.283824	9.53849e-34	1.49974e-29		COX7A2	0.359771	8.22258e-38	1.29284e-33		ARHGEF10L	0.418556	0	0
LUZP1	0.442843	3.71857e-103	5.8467e-99		TUSC3	0.307501	0	0		FLNB	0.360051	1.38228e-119	2.17337e-115		DNER	-0.255432	5.99353e-70	9.42363e-66		RAP1GAP2	0.342125	0	0		ARHGEF15	0.385954	0	0		ITGB1	0.303298	7.84011e-146	1.2327e-141		NID2	0.283801	1.15849e-37	1.8215e-33		LAMA4	0.35666	1.85852e-72	2.92215e-68		PLAUR	0.417283	0	0
MICU3	0.441267	5.8102e-159	9.13537e-155		C9orf16	0.304688	0	0		CERS2	0.358853	1.53073e-95	2.40677e-91		SNTB1	-0.257566	3.39114e-74	5.33188e-70		INPP5F	0.341478	1.20089e-146	1.88816e-142		MYCT1	0.385482	0	0		SERPINH1	0.303003	2.48511e-133	3.90733e-129		FOS	0.283311	2.55176e-11	4.01213e-07		SGK2	0.353708	0	0		MAT2A	0.415522	1.89021e-92	2.97197e-88
CA2	0.440859	0	0		VEPH1	0.304329	0	0		PSD3	0.357598	2.83774e-106	4.46178e-102		PON2	-0.261519	7.67288e-82	1.20641e-77		DLG2	0.339519	3.04825e-52	4.79276e-48		MARCKS	0.384611	8.92827e-168	1.40379e-163		ANGPT1	0.302314	0	0		PDGFA	0.28302	2.04705e-103	3.21857e-99		CHCHD3	0.352644	3.70068e-63	5.81857e-59		SFMBT2	0.413446	0	0
FGF12	0.439929	6.58364e-81	1.03515e-76		KCNJ5	0.303735	0	0		MOB4	0.35485	1.73853e-46	2.73349e-42		MERTK	-0.262216	1.61431e-83	2.53819e-79		CELF3	0.337604	0	0		ARGLU1	0.382673	3.85289e-105	6.05791e-101		SAMHD1	0.299908	2.24456e-112	3.52912e-108		GSN	0.282577	5.70618e-40	8.97182e-36		ME1	0.352442	7.09859e-28	1.11611e-23		IL10RA	0.409266	0	0
FZD6	0.439044	1.48841e-123	2.34023e-119		CSDC2	0.303495	0	0		IFI6	0.349894	7.78678e-77	1.22431e-72		SEMA6A	-0.263286	1.26689e-92	1.99194e-88		QDPR	0.336034	1.82353e-59	2.86714e-55		ABCG2	0.380325	0	0		IGFBP6	0.299892	3.38641e-160	5.32446e-156		EHBP1L1	0.279754	5.89395e-25	9.26706e-21		FZD4	0.352245	6.64064e-72	1.04411e-67		SHMT1	0.409196	0	0
DPP10	0.43693	7.94299e-133	1.24888e-128		PHACTR2	0.30295	0	0		ACAT1	0.347757	2.5161e-90	3.95606e-86		GASK1B	-0.264414	1.05964e-65	1.66607e-61		GPRASP1	0.334909	6.36191e-92	1.00028e-87		DLL1	0.379465	0	0		MEST	0.299103	2.7009e-108	4.24662e-104		LAMC3	0.279071	5.76024e-13	9.05683e-09		SIK2	0.350707	6.62273e-46	1.04129e-41		CFD	0.404425	0	0
WSB1	0.432563	5.2384e-67	8.23634e-63		KIAA1522	0.302505	0	0		AMIGO2	0.339172	1.74603e-178	2.74528e-174		USP48	-0.265007	2.71594e-80	4.27027e-76		TCEAL2	0.333369	0	0		CRIP2	0.376808	0	0		CLIC4	0.29756	1.24833e-135	1.96275e-131		TGFB3	0.278743	9.52726e-55	1.49797e-50		STBD1	0.348183	7.97867e-282	1.25449e-277		LILRB2	0.396715	0	0
PNISR	0.429251	6.42889e-52	1.01081e-47		PRDX2	0.301424	0	0		ENPP2	0.338923	1.42039e-98	2.23328e-94		CYBB	-0.266199	3.92572e-38	6.17241e-34		ELAVL4	0.33112	0	0		EGR1	0.3744	2.93074e-47	4.608e-43		MXRA8	0.294911	4.02399e-295	6.32692e-291		TPM4	0.274192	9.09881e-34	1.43061e-29		PGD	0.343086	6.69737e-73	1.05303e-68		VMP1	0.393843	1.73113e-164	2.72185e-160
SEMA6A	0.429226	1.28825e-68	2.02552e-64		STXBP5	0.301424	0	0		HSD17B11	0.336709	4.26111e-94	6.69974e-90		NR5A1	-0.266552	6.58878e-72	1.03595e-67		SCN3B	0.329122	0	0		CAV1	0.373019	4.85217e-284	7.62906e-280		ACTB	0.294497	2.84919e-104	4.47978e-100		SELENOW	0.273172	7.72189e-22	1.21411e-17		MICOS10	0.342111	5.34898e-27	8.4102e-23		GLIPR1	0.39108	0	0
SLC12A2	0.428674	7.07314e-95	1.11211e-90		GNPTG	0.297843	0	0		MAP3K5	0.336597	1.06673e-82	1.67722e-78		SCPEP1	-0.268945	1.86794e-78	2.93696e-74		TIMP2	0.328589	7.85192e-32	1.23456e-27		GAS6	0.371918	1.73021e-251	2.72041e-247		FXYD6	0.292938	7.50029e-185	1.17927e-180		IGFBP4	0.271965	3.18269e-36	5.00415e-32		SLC19A3	0.342077	0	0		HCK	0.390735	0	0
RHBDD2	0.425822	1.1751e-74	1.8476e-70		CTSD	0.29694	1.16187e-289	1.82681e-285		SMIM14	0.33118	3.73701e-84	5.87569e-80		IFI30	-0.269575	7.55106e-42	1.18725e-37		SLIT3	0.32857	4.61027e-82	7.24873e-78		SERPINH1	0.369989	1.74318e-101	2.7408e-97		LPAR1	0.288666	0	0		NRP1	0.271914	2.33805e-33	3.67611e-29		ALDH1L1	0.340723	6.39008e-46	1.00471e-41		SAMHD1	0.390361	1.60635e-284	2.52566e-280
OGT	0.424714	7.06079e-57	1.11017e-52		KIF16B	0.296447	0	0		CASC4	0.330323	8.60183e-88	1.35247e-83		SREBF1	-0.271385	2.61435e-64	4.11054e-60		PCSK1	0.328288	0	0		RHOC	0.368333	1.14471e-97	1.79983e-93		RAPGEF5	0.287574	8.53492e-197	1.34195e-192		ITGA11	0.270435	3.7878e-85	5.95556e-81		PEX19	0.339148	1.05007e-41	1.65103e-37		TLR4	0.389808	0	0
PAM	0.419763	2.43902e-63	3.83487e-59		RMDN2	0.295106	0	0		BRI3	0.329972	4.8443e-69	7.61669e-65		VSIG4	-0.275922	3.09335e-35	4.86367e-31		SFRP5	0.32825	0	0		EFNB1	0.364938	2.03571e-261	3.20075e-257		LAMC1	0.284426	1.06321e-169	1.67168e-165		FHL5	0.269114	7.41987e-105	1.16663e-100		RHOQ	0.337601	5.3086e-35	8.34671e-31		IFI44L	0.38906	1.43716e-217	2.25965e-213
FAM13C	0.412101	6.66669e-131	1.0482e-126		LAMB2	0.294571	0	0		EPB41L1	0.329681	8.59941e-88	1.35208e-83		TBX3	-0.2827	8.27231e-77	1.30066e-72		PLXNA4	0.32815	0	0		ACKR1	0.364284	0	0		TCF21	0.278275	0	0		PCDH1	0.268366	5.81345e-128	9.14049e-124		TMBIM1	0.337042	2.47513e-27	3.89164e-23		CD93	0.387235	0	0
IRS1	0.409578	1.79041e-89	2.81507e-85		NREP	0.293665	0	0		PRLR	0.325947	3.54551e-102	5.57461e-98		ALAS1	-0.282711	6.49106e-42	1.02059e-37		STXBP1	0.327177	7.33737e-77	1.15366e-72		COL8A1	0.362641	0	0		CRIM1	0.277803	9.82994e-165	1.54556e-160		SLC38A2	0.267576	3.13369e-09	4.9271e-05		NAT8L	0.336848	0	0		SLC7A7	0.385203	0	0
PGM5	0.409574	5.03858e-67	7.92216e-63		P3H2	0.289468	0	0		KCNN2	0.32362	4.12302e-144	6.48262e-140		SERPINA5	-0.283528	2.05633e-67	3.23316e-63		TERF2IP	0.325592	2.69041e-49	4.23013e-45		NOVA2	0.362195	0	0		AMOTL2	0.271828	2.17318e-189	3.41689e-185		MAP1B	0.266036	1.22946e-46	1.93308e-42		COX8A	0.332936	4.06328e-26	6.3887e-22		CXCL12	0.383764	0	0
RAB3IP	0.408512	3.32723e-89	5.23141e-85		CAMK1	0.285635	0	0		ACO1	0.322983	1.58218e-123	2.48767e-119		CD68	-0.284917	1.24585e-21	1.95885e-17		SAMD11	0.324581	0	0		GPM6A	0.360892	0	0		IFITM2	0.271554	3.09006e-196	4.8585e-192		MICAL2	0.265475	1.63347e-65	2.56831e-61		UQCRQ	0.332801	3.08323e-34	4.84777e-30		EMILIN2	0.383691	0	0
LONRF2	0.407889	1.88535e-76	2.96434e-72		CPEB4	0.285201	0	0		RTN4	0.321043	1.39037e-74	2.18608e-70		DLG5	-0.285231	4.16475e-87	6.54823e-83		LXN	0.324175	1.77427e-87	2.78968e-83		LAMA4	0.354532	3.91621e-205	6.15745e-201		C1orf198	0.270196	5.16093e-216	8.11452e-212		RAPGEF5	0.263383	3.55766e-52	5.59371e-48		STS	0.329817	1.44992e-127	2.27971e-123		MGAT1	0.38366	0	0
GADD45G	0.403387	9.3596e-31	1.47161e-26		DDB1	0.284889	0	0		BSG	0.320872	1.44151e-72	2.26649e-68		PHF10	-0.286149	8.95162e-63	1.40746e-58		EFS	0.322097	2.23201e-295	3.50938e-291		GRB10	0.353667	9.31976e-196	1.46535e-191		TMTC1	0.269357	9.69186e-172	1.52385e-167		JUN	0.258736	3.35112e-08	0.000526897		FAM89A	0.329218	8.74532e-71	1.37503e-66		C1orf162	0.383612	0	0
CGNL1	0.403227	5.18929e-84	8.15913e-80		GGA2	0.284718	0	0		DLG5	0.319912	4.01875e-62	6.31868e-58		TBC1D4	-0.286431	1.38087e-86	2.17114e-82		RAB6B	0.321484	0	0		PXN	0.353067	6.09245e-157	9.57915e-153		COL4A4	0.267007	5.19659e-127	8.1706e-123		PRSS23	0.258705	4.03424e-35	6.34304e-31		CCDC3	0.328227	2.80077e-132	4.40365e-128		FCGR2B	0.376421	0	0
USP35	0.402327	4.333e-125	6.81278e-121		DST	0.284035	0	0		SLITRK4	0.319323	3.11567e-154	4.89877e-150		CD55	-0.291874	4.84638e-65	7.61996e-61		CDS2	0.320913	3.16897e-66	4.98257e-62		NRP2	0.353015	6.31758e-106	9.93314e-102		PXDN	0.265061	0	0		LMOD1	0.258522	6.32389e-19	9.94306e-15		MTURN	0.325677	2.60502e-123	4.09587e-119		MERTK	0.374474	3.0952e-197	4.86659e-193
PPP2R1A	0.401252	1.12402e-94	1.7673e-90		PBX3	0.283097	0	0		TPP1	0.318639	6.96559e-64	1.0952e-59		EGFL7	-0.291942	1.9875e-27	3.12495e-23		GRIK2	0.320342	0	0		CRIM1	0.348242	5.55453e-180	8.73339e-176		FOSB	0.264518	2.46842e-19	3.8811e-15		KANK2	0.256128	9.83888e-48	1.54697e-43		PXMP2	0.324575	9.79673e-76	1.54034e-71		TREM2	0.374297	0	0
MAML3	0.4004	8.99495e-174	1.41428e-169		PGM5	0.281166	0	0		TCEAL9	0.316987	1.58964e-87	2.49939e-83		QPCT	-0.292336	2.12841e-61	3.3465e-57		FRRS1L	0.319673	2.50873e-163	3.94447e-159		SCARF1	0.347373	5.00962e-305	7.87663e-301		PTGIR	0.263678	0	0		PALM2-AKAP2	0.254468	2.57882e-27	4.05469e-23		HACD2	0.323297	1.35369e-73	2.1284e-69		STARD13	0.371716	1.46027e-231	2.29598e-227
ATP2B3	0.399641	3.25089e-233	5.11137e-229		ST5	0.27998	0	0		OBSL1	0.316874	6.67952e-83	1.05022e-78		PILRB	-0.292701	4.53143e-86	7.12477e-82		SMOC1	0.315425	0	0		SNRK	0.347166	4.15616e-253	6.53473e-249		ENDOD1	0.262082	9.59953e-225	1.50933e-220		FRY	0.254447	1.33983e-240	2.10662e-236		UQCR10	0.321821	1.03393e-20	1.62565e-16		HBEGF	0.368642	0	0
SH3YL1	0.398788	4.38209e-117	6.88996e-113		LUC7L3	0.279564	2.4494e-230	3.85119e-226		AS3MT	0.314558	1.9969e-63	3.13972e-59		CD46	-0.293894	1.97954e-90	3.11242e-86		SLC6A17	0.313744	0	0		CD9	0.347076	1.56638e-46	2.46282e-42		ABCC9	0.261761	0	0		NDUFA4L2	0.254035	4.49347e-156	7.06509e-152		ACO1	0.319857	4.58369e-41	7.20694e-37		MARCKS	0.364843	0	0
BAMBI	0.393913	2.05927e-80	3.23779e-76		KCNQ1	0.278593	0	0		PRDX3	0.312818	3.01067e-101	4.73368e-97		CDH2	-0.294955	7.93613e-93	1.2478e-88		CALM2	0.312769	1.96823e-37	3.09465e-33		SEMA3F	0.345976	0	0		ASPN	0.260328	0	0		EMILIN1	0.250664	4.06126e-38	6.38552e-34		LAMC1	0.318705	2.79661e-34	4.3971e-30		RNASET2	0.363651	0	0
CCNL2	0.393536	2.0645e-47	3.24601e-43		MT2A	0.277726	9.65049e-280	1.51735e-275		SLC23A2	0.311876	1.13428e-54	1.78343e-50		HDHD3	-0.299314	4.97265e-91	7.8185e-87		CLASP2	0.31114	3.03412e-67	4.77055e-63		RGS3	0.343469	6.47325e-134	1.01779e-129		APOD	0.259629	1.46231e-149	2.29919e-145		S1PR3	0.250475	1.49055e-17	2.34359e-13		KANK1	0.317295	3.095e-57	4.86627e-53		HAVCR2	0.363564	0	0
CADPS2	0.393199	2.75543e-99	4.33236e-95		ANTXR1	0.275614	0	0		AGRP	0.31087	4.14685e-141	6.52009e-137		NRCAM	-0.300431	2.73457e-99	4.29957e-95		SST	0.310695	0	0		DUSP5	0.342796	0	0		CCL2	0.257938	4.49275e-229	7.06394e-225		MAP3K5	-0.250656	1.08777e-18	1.7103e-14		MRAS	0.315349	1.04291e-32	1.63977e-28		RASSF4	0.362431	0	0
KCNK2	0.391763	1.06959e-79	1.68171e-75		PRLR	0.274549	0	0		FAM166B	0.310095	5.17992e-75	8.14439e-71		CTSA	-0.301709	6.91756e-75	1.08765e-70		PRNP	0.309732	2.802e-40	4.40558e-36		PDE2A	0.342112	4.76942e-187	7.49896e-183		CDH11	0.254441	3.26927e-216	5.14028e-212		HSPD1	-0.251532	1.98231e-16	3.11678e-12		ISOC1	0.314027	9.86233e-60	1.55065e-55		S100A9	0.361937	0	0
PRKD3	0.391459	5.94172e-84	9.34217e-80		NCAM1	0.274176	0	0		SLC3A2	0.309943	1.06039e-69	1.66726e-65		SCD	-0.303431	4.2028e-17	6.60806e-13		HTRA1	0.309064	7.89696e-48	1.24164e-43		DYSF	0.3421	0	0		AHNAK	0.253879	2.75946e-97	4.3387e-93		LONRF2	-0.258095	6.22761e-22	9.79167e-18		RHOBTB3	0.308896	2.14345e-21	3.37015e-17		ADORA3	0.361821	0	0
CDRT4	0.390918	6.19427e-113	9.73925e-109		ZMYND8	0.273844	0	0		BABAM2	0.309107	4.67218e-59	7.34607e-55		ECE1	-0.30528	6.20662e-95	9.75867e-91		GABRB3	0.308296	0	0		DLC1	0.341509	1.35996e-175	2.13827e-171		COL12A1	0.253747	1.5229e-170	2.39445e-166		RORA	-0.259455	2.16455e-17	3.40333e-13		AGT	0.30859	1.90236e-100	2.99108e-96		DOCK4	0.358931	0	0
SHOC1	0.389677	5.36347e-196	8.43298e-192		MAST4	0.273395	0	0		CHCHD2	0.305021	1.62888e-66	2.56109e-62		ADGRV1	-0.305508	7.14411e-75	1.12327e-70		TMEM59	0.30647	2.85832e-37	4.49413e-33		PALM2-AKAP2	0.34093	4.73987e-186	7.4525e-182		ACTN1	0.253135	9.57206e-128	1.50501e-123		NR5A1	-0.261065	4.52715e-18	7.11803e-14		SLC25A33	0.308035	3.22368e-96	5.0686e-92		CEBPB	0.356426	5.01947e-128	7.89212e-124
ECI2	0.389671	1.26366e-61	1.98685e-57		RDX	0.273327	0	0		CYP21A2	0.303633	2.89776e-74	4.55615e-70		GSTA4	-0.30583	1.3201e-73	2.07559e-69		RTN1	0.306263	1.07966e-306	1.69756e-302		MEIS2	0.339842	3.11917e-93	4.90427e-89		CSF1	0.252926	3.62752e-122	5.70354e-118		CYBB	-0.261815	6.16026e-12	9.68578e-08		UCP2	0.307213	8.87911e-55	1.39606e-50		MKNK1	0.35488	0	0
DNAJB4	0.387909	1.23264e-61	1.93808e-57		VCAM1	0.271412	3.09399e-220	4.86468e-216		AADAC	0.30294	2.69504e-62	4.23742e-58		UGCG	-0.306212	2.38893e-46	3.75611e-42		TSPAN7	0.305747	3.47178e-55	5.45868e-51		HSPA1B	0.339382	9.82977e-10	1.54554e-05		SGK1	-0.250886	9.34291e-32	1.46899e-27		EPHX1	-0.261991	5.01123e-16	7.87916e-12		CRLS1	0.307079	1.20531e-25	1.8951e-21		CNPY3	0.353391	0	0
ASB4	0.387838	1.64499e-58	2.58641e-54		ZRANB1	0.269266	1.14734e-273	1.80397e-269		ARMCX2	0.301999	1.44658e-96	2.27445e-92		ABCB1	-0.308328	3.78257e-84	5.94733e-80		SEPTIN5	0.304173	1.19502e-232	1.87893e-228		MMRN1	0.33925	8.83582e-292	1.38926e-287		AS3MT	-0.252174	2.50548e-62	3.93936e-58		DLG5	-0.262619	4.35202e-19	6.84268e-15		PTPRS	0.306414	8.26496e-10	1.2995e-05		IER3	0.352627	0	0
TTN	0.386179	0	0		MXRA7	0.268913	4.40858e-276	6.93161e-272		RAP1GAP	0.301196	1.51265e-104	2.37834e-100		SLC16A9	-0.308401	1.89616e-79	2.98133e-75		RUSC1	0.304	3.02822e-87	4.76128e-83		IFI44	0.338919	5.66162e-120	8.90177e-116		STAR	-0.253272	5.32415e-42	8.37116e-38		DNER	-0.266104	1.03698e-19	1.63044e-15		LDHB	0.3047	2.50463e-27	3.93803e-23		RHBDF2	0.349263	0	0
SLC47A1	0.384939	3.94124e-49	6.19682e-45		VTN	0.267299	0	0		PRUNE2	0.299446	5.49677e-281	8.64257e-277		ACADVL	-0.310077	5.1742e-86	8.13539e-82		BTG2	0.303498	3.7855e-32	5.95194e-28		BCAR1	0.338403	5.76054e-123	9.0573e-119		SEMA3B	-0.255543	2.08236e-105	3.2741e-101		ALDH3A2	-0.267515	2.84213e-20	4.46868e-16		PYGM	0.304341	1.83156e-254	2.87977e-250		UNC93B1	0.347693	0	0
FNDC3A	0.384268	1.22922e-77	1.93271e-73		PRKACA	0.266491	1.15953e-261	1.82312e-257		NFE2L1	0.298914	3.7783e-73	5.94062e-69		SLC47A1	-0.311524	2.0582e-96	3.23611e-92		ACAP3	0.303032	4.84502e-51	7.61783e-47		DIPK2B	0.337509	0	0		EPHX1	-0.257542	1.72359e-49	2.71e-45		SERPINA5	-0.268493	8.24657e-19	1.29661e-14		YBX1	0.303663	1.7541e-26	2.75797e-22		ASAH1	0.347607	3.09367e-293	4.86418e-289
C9orf72	0.383956	3.0118e-137	4.73546e-133		FGFR2	0.264936	0	0		RDX	0.298843	3.95422e-73	6.21722e-69		FAM166B	-0.31216	1.4987e-97	2.35641e-93		ABAT	0.303011	1.03563e-114	1.62833e-110		FGD5	0.335898	0	0		ASPH	-0.259244	2.65205e-84	4.16982e-80		FTH1	-0.269012	1.03249e-07	0.00162339		PTPRF	0.299739	8.91896e-55	1.40233e-50		DAPK1	0.347412	0	0
PHKB	0.383371	2.18892e-73	3.44165e-69		RAPGEF4	0.264599	0	0		FOXO4	0.298756	1.60814e-106	2.52847e-102		DAB2	-0.317911	1.12512e-69	1.76902e-65		TFAP2B	0.301792	0	0		CCM2L	0.335071	0	0		DDX5	-0.267143	5.93114e-58	9.32554e-54		FAM166B	-0.269819	2.31148e-19	3.63434e-15		ANGPTL4	0.299526	5.13175e-111	8.06864e-107		RNF130	0.346451	2.23583e-300	3.51539e-296
KCNQ1	0.381115	1.22068e-52	1.91928e-48		MTFR1L	0.26418	0	0		HSD17B4	0.298265	7.69193e-77	1.2094e-72		LGMN	-0.318971	1.0256e-17	1.61255e-13		ATP6AP1	0.300295	8.00212e-32	1.25817e-27		MCF2L	0.331256	0	0		SLC25A37	-0.267187	2.6689e-97	4.19631e-93		ACADVL	-0.270098	6.0507e-18	9.51351e-14		APOL6	0.298387	5.02291e-34	7.89752e-30		ITGAM	0.345484	0	0
VCAN	0.378252	5.88519e-55	9.25329e-51		NDRG4	0.262801	0	0		FAM210B	0.298187	9.79134e-86	1.53949e-81		LSP1	-0.320381	5.7788e-93	9.08601e-89		MLLT11	0.299233	0	0		IRX3	0.326398	0	0		PLBD2	-0.268042	6.28256e-65	9.87807e-61		PEG10	-0.270229	2.03579e-11	3.20087e-07		VTI1B	0.298161	4.7858e-39	7.52472e-35		AP1B1	0.344966	0	0
FAM114A1	0.377208	6.61985e-52	1.04084e-47		EPHX2	0.261465	0	0		LONP1	0.296463	1.29866e-72	2.04189e-68		MS4A6A	-0.32564	3.34066e-35	5.25252e-31		SCRN1	0.298734	5.53003e-86	8.69487e-82		SPARC	0.325326	5.82897e-43	9.16489e-39		FADS2	-0.268248	9.09778e-51	1.43044e-46		SYNE1	-0.272742	5.50991e-07	0.00866323		RTN4	0.296497	2.02727e-19	3.18748e-15		IVNS1ABP	0.344947	1.43243e-193	2.25221e-189
ASTN1	0.376969	5.2812e-106	8.30362e-102		KCNK2	0.259822	0	0		MAPK4	0.294462	4.1839e-80	6.57835e-76		MLXIPL	-0.328357	1.24859e-113	1.96316e-109		TLX2	0.298436	0	0		SHC1	0.325185	3.45785e-82	5.43678e-78		FDX1	-0.269895	2.71353e-53	4.26648e-49		SGK1	-0.27356	1.07939e-10	1.69712e-06		NFIX	0.296426	3.33374e-51	5.24164e-47		ADA2	0.342705	0	0
LDHB	0.374899	1.38404e-65	2.17613e-61		IDH1	0.258847	4.62503e-294	7.27193e-290		CHP1	0.293969	5.99335e-90	9.42334e-86		MRC1	-0.332272	9.73673e-49	1.53091e-44		FGFR1	0.295903	1.39213e-76	2.18885e-72		PCDH12	0.324621	0	0		AKR1B1	-0.272126	4.34031e-70	6.82428e-66		TOB1	-0.273629	1.75261e-08	0.000275563		PHGDH	0.296067	7.8801e-285	1.23899e-280		PLEKHO1	0.340964	6.57007e-183	1.03301e-178
BRPF3	0.374588	2.00109e-71	3.14631e-67		KIAA1958	0.258787	0	0		TFRC	0.293859	6.87409e-91	1.08081e-86		GJA1	-0.332294	7.60017e-51	1.19497e-46		PPFIA2	0.294281	0	0		ARHGAP23	0.323165	1.07744e-122	1.69406e-118		SNTB1	-0.272461	1.60246e-77	2.51955e-73		AOX1	-0.274074	2.02962e-20	3.19118e-16		PDK4	0.296031	2.52744e-23	3.9739e-19		TNFRSF1B	0.338279	0	0
MAMSTR	0.369836	4.17785e-97	6.56883e-93		WDR63	0.258731	0	0		REXO2	0.293464	5.63367e-78	8.85782e-74		SAT1	-0.342927	5.37463e-23	8.45053e-19		CADM2	0.29284	0	0		SULF2	0.319895	3.0979e-296	4.87083e-292		DNER	-0.272892	2.7755e-82	4.36392e-78		STAR	-0.274486	1.2738e-13	2.0028e-09		S100B	0.294736	2.66843e-157	4.19557e-153		BLVRB	0.337117	2.60193e-288	4.09102e-284
PLD5	0.36765	0	0		ALAD	0.25868	5.2183e-289	8.20473e-285		MCOLN1	0.293124	1.26881e-87	1.99495e-83		FDXR	-0.349456	9.58077e-83	1.50639e-78		C14orf132	0.292206	0	0		DOCK9	0.31827	3.53219e-148	5.55366e-144		ZNF117	-0.273078	1.71529e-101	2.69696e-97		AS3MT	-0.276957	2.20306e-19	3.46388e-15		SLC2A4	0.294422	2.44271e-178	3.84067e-174		RNASE6	0.336945	0	0
INTS4	0.367396	3.67993e-77	5.78596e-73		MAPK4	0.258362	0	0		IL1R1	0.289864	2.58211e-79	4.05986e-75		NLK	-0.34962	7.23585e-130	1.13769e-125		GSE1	0.291467	2.81317e-47	4.42314e-43		GALNT15	0.318255	0	0		SCPEP1	-0.275909	7.85981e-84	1.2358e-79		ALAS1	-0.277032	4.00578e-11	6.29829e-07		ANXA2	0.290787	3.47248e-19	5.45977e-15		ITGB2	0.334702	0	0
MT-ND3	0.365054	2.2265e-28	3.50073e-24		MICALL2	0.256749	0	0		CDKN1C	0.288744	1.58512e-83	2.49229e-79		GNS	-0.354298	9.55476e-108	1.50229e-103		PCDH1	0.290985	1.61256e-242	2.53542e-238		PTGIS	0.317783	1.15047e-178	1.80888e-174		USP48	-0.276676	5.36618e-97	8.43724e-93		PHF10	-0.278344	1.29252e-16	2.03223e-12		RDH5	0.288565	9.10375e-188	1.43138e-183		PDGFB	0.334598	0	0
ITGA9	0.364959	1.16913e-56	1.83823e-52		PCCA	0.256532	0	0		COMT	0.285893	5.39517e-59	8.48282e-55		CXCR4	-0.354458	1.84551e-64	2.90169e-60		CHST1	0.290608	0	0		DIPK1B	0.315239	0	0		KDM5D	-0.277344	9.70452e-90	1.52584e-85		SLC16A9	-0.279431	5.32756e-18	8.37652e-14		UQCRC2	0.287086	1.36497e-28	2.14615e-24		TMEM37	0.33119	0	0
ACADVL	0.364828	4.54359e-45	7.14389e-41		DLG2	0.25525	0	0		CLPTM1	0.285334	1.53503e-65	2.41352e-61		TM7SF2	-0.355994	4.67102e-65	7.34424e-61		SYT5	0.288912	0	0		DOCK4	0.315117	3.22262e-165	5.06692e-161		ATP2B4	-0.278559	1.46448e-103	2.3026e-99		SCPEP1	-0.280733	1.13272e-22	1.78097e-18		ATP5F1E	0.286945	2.48115e-22	3.90111e-18		THBS1	0.33112	9.6851e-92	1.52279e-87
LDLR	0.362881	1.73981e-19	2.7355e-15		MED25	0.255154	0	0		MSI2	0.284554	2.58607e-65	4.06608e-61		ZEB2	-0.363305	8.48513e-113	1.33412e-108		CDH18	0.288425	0	0		UACA	0.314091	2.85464e-99	4.48834e-95		ST3GAL5	-0.279198	3.71332e-100	5.83845e-96		CD68	-0.283224	2.59059e-06	0.0407318		MOCS1	0.284796	1.26428e-49	1.98783e-45		PLCB2	0.329722	0	0
COL4A4	0.361648	1.33702e-88	2.1022e-84		HSPE1	0.254937	1.70858e-254	2.6864e-250		HTATIP2	0.283762	2.15952e-112	3.39542e-108		LYVE1	-0.370901	2.03418e-35	3.19834e-31		GCGR	0.287311	0	0		SGK1	0.312482	4.533e-33	7.12723e-29		MS4A6A	-0.280707	1.11484e-20	1.75286e-16		CTSD	-0.283561	4.75837e-22	7.48158e-18		DUSP4	0.284653	7.21563e-56	1.13451e-51		CTSL	0.328926	7.81882e-160	1.22935e-155
MAPRE2	0.359936	1.2716e-53	1.99934e-49		ARHGEF40	0.254699	0	0		CDH2	0.281395	1.82419e-50	2.86817e-46		DLK1	-0.379556	2.68883e-34	4.22764e-30		NUCB2	0.286852	4.05611e-56	6.37743e-52		NCOA7	0.312441	2.75842e-53	4.33707e-49		DLG5	-0.282608	1.37512e-90	2.16209e-86		PSAP	-0.284927	3.21088e-17	5.04846e-13		NDUFB10	0.283475	9.75961e-21	1.5345e-16		LRRC25	0.327917	0	0
FAM222A	0.358714	4.62882e-109	7.27789e-105		ACAD11	0.25227	0	0		SLC50A1	0.280243	1.14185e-181	1.79533e-177		SLC37A2	-0.385346	3.82669e-134	6.0167e-130		OLFM1	0.286674	2.33051e-87	3.66427e-83		PPFIBP1	0.309469	9.99353e-67	1.57128e-62		MRC1	-0.28392	5.28289e-26	8.30629e-22		MLXIPL	-0.285753	3.6652e-22	5.7628e-18		AKAP12	0.282172	5.2226e-35	8.21149e-31		QKI	0.327214	4.43812e-167	6.97806e-163
ZRANB1	0.358264	1.23429e-56	1.94068e-52		PAPSS2	0.251638	3.27598e-212	5.15082e-208		GNPTG	0.279036	2.09679e-59	3.29679e-55		CSF1R	-0.396828	3.1552e-46	4.96092e-42		GDAP1	0.286564	3.27654e-166	5.15171e-162		IFI44L	0.309228	1.71662e-75	2.69905e-71		FAM166B	-0.284751	3.31067e-89	5.20537e-85		FADS2	-0.28603	4.7589e-16	7.48242e-12		PYGL	0.281872	5.48033e-62	8.61673e-58		ALOX5AP	0.324913	0	0
INTS3	0.357982	2.87958e-68	4.52756e-64		CTTN	0.250754	0	0		LEPROTL1	0.277833	2.22743e-88	3.50219e-84		HSD3B2	-0.398648	1.97524e-17	3.10567e-13		MAB21L1	0.284863	0	0		HDAC7	0.307661	9.69066e-83	1.52366e-78		ALDH3A2	-0.28616	2.34028e-87	3.67963e-83		PLBD2	-0.287354	3.64835e-21	5.7363e-17		YWHAG	0.279531	1.47864e-33	2.32487e-29		LHFPL2	0.324775	7.2606e-229	1.14158e-224
CPEB4	0.356948	9.60867e-48	1.51077e-43		HGF	-0.250301	1.23973e-229	1.94922e-225		SERINC1	0.276782	1.56303e-55	2.45755e-51		CCN3	-0.401842	2.68104e-15	4.2154e-11		TNR	0.283225	0	0		FN1	0.307494	2.87848e-63	4.52584e-59		SCD	-0.288631	1.96021e-20	3.08204e-16		ST3GAL5	-0.288055	2.79375e-26	4.39262e-22		GRINA	0.278276	3.24688e-20	5.10507e-16		JDP2	0.323673	0	0
B4GALT5	0.352907	6.69826e-51	1.05317e-46		COL12A1	-0.250326	5.84459e-234	9.18945e-230		TGFBR3	0.27616	8.62719e-77	1.35645e-72		DHCR24	-0.406411	3.14845e-60	4.95032e-56		FHOD3	0.283039	8.64374e-62	1.35905e-57		ST6GALNAC3	0.306644	0	0		DAB2	-0.28905	2.04356e-56	3.21309e-52		TBX3	-0.288964	6.00072e-20	9.43493e-16		APOD	0.278008	6.71909e-17	1.05644e-12		DOCK2	0.322943	0	0
PELO	0.352312	2.07653e-50	3.26493e-46		OLFML3	-0.252841	2.99809e-281	4.7139e-277		RNF187	0.275943	2.12547e-67	3.34188e-63		ATRNL1	-0.407544	8.81585e-104	1.38612e-99		DDX24	0.282915	3.23641e-33	5.08861e-29		BMP6	0.306085	0	0		FOSL2	-0.290795	4.03027e-86	6.33679e-82		NLK	-0.28982	1.93486e-22	3.04219e-18		NMB	0.277785	5.08475e-117	7.99475e-113		SPRED1	0.322176	0	0
GRB14	0.346789	1.016e-110	1.59745e-106		PTPRB	-0.253192	2.49733e-196	3.92655e-192		HADHB	0.274907	2.40321e-65	3.77856e-61		ABCA1	-0.409283	4.02896e-126	6.33474e-122		GALNT13	0.28271	8.38793e-241	1.31883e-236		SELP	0.302233	0	0		TPP1	-0.291292	1.55456e-93	2.44424e-89		MS4A6A	-0.29052	1.00949e-07	0.00158723		CHP1	0.277711	9.14185e-19	1.43737e-14		SLC15A3	0.32154	0	0
PEG3	0.346483	1.67274e-27	2.63005e-23		SVEP1	-0.254195	2.48412e-227	3.90579e-223		MXRA7	0.274109	2.89698e-55	4.55491e-51		CYP17A1	-0.414308	1.72286e-31	2.70885e-27		GNG4	0.281803	0	0		NFIB	0.301362	4.77672e-80	7.51043e-76		MSI2	-0.29561	1.87558e-107	2.94898e-103		PON2	-0.292843	7.84592e-26	1.23361e-21		PFDN2	0.277463	3.06242e-28	4.81504e-24		HK3	0.321204	0	0
ABR	0.344827	7.2663e-85	1.14248e-80		LPAR6	-0.255183	3.48811e-286	5.48436e-282		SYAP1	0.27367	1.77289e-68	2.78751e-64		SOAT1	-0.420966	1.27836e-129	2.00996e-125		MAPT	0.280288	0	0		FAM167B	0.300892	0	0		TBC1D4	-0.296617	3.89598e-97	6.12566e-93		CTSA	-0.296265	3.24019e-19	5.09455e-15		COX14	0.277343	1.65205e-11	2.59752e-07		PPT1	0.317048	5.34631e-258	8.406e-254
MRAS	0.344127	2.80008e-71	4.40256e-67		RAPH1	-0.257768	0	0		RANBP10	0.273328	6.74769e-137	1.06094e-132		PEG3	-0.431601	1.65558e-113	2.60307e-109		SPINT2	0.280018	6.04655e-59	9.507e-55		INF2	0.297317	2.16378e-95	3.40212e-91		ERN1	-0.297032	2.29941e-106	3.61537e-102		FDX1	-0.2974	1.37012e-17	2.15425e-13		COL5A3	0.276742	1.11039e-53	1.74587e-49		IL13RA1	0.316523	1.4098e-183	2.21664e-179
HOXA5	0.343352	2.50555e-29	3.93947e-25		CD81	-0.258141	0	0		RBM47	0.271259	1.79645e-74	2.82457e-70		GRAMD1B	-0.437018	2.57339e-122	4.04615e-118		TIAM1	0.279972	0	0		ELK3	0.296108	0	0		LONRF2	-0.29855	1.26398e-118	1.98735e-114		NRCAM	-0.298397	9.95254e-23	1.56484e-18		SORT1	0.276318	5.116e-41	8.04389e-37		CD53	0.316125	0	0
TSPYL2	0.340264	1.32749e-54	2.08722e-50		IGFBP2	-0.259221	4.33851e-126	6.82143e-122		ABCA1	0.271226	7.14499e-43	1.12341e-38		CD14	-0.463543	1.56477e-25	2.4603e-21		NTRK1	0.279121	0	0		PPM1F	0.295452	3.7502e-173	5.89644e-169		NRCAM	-0.298783	6.61841e-101	1.04061e-96		UGCG	-0.299409	2.15539e-10	3.38892e-06		SEPTIN11	0.276005	2.01116e-54	3.16215e-50		RAB3IL1	0.313719	0	0
CACNA1H	0.338815	1.59614e-124	2.50961e-120		MATN2	-0.259677	4.32586e-283	6.80154e-279		RHOBTB3	0.269974	9.50212e-53	1.49402e-48		CYP11B2	-0.495896	2.84812e-14	4.4781e-10		IFI6	0.278979	1.24602e-32	1.95912e-28		SMTN	0.29372	1.14386e-177	1.79849e-173		LGMN	-0.299138	6.31275e-12	9.92554e-08		ARRDC3	-0.300773	8.07485e-15	1.26961e-10		NDUFS7	0.275274	3.86516e-26	6.07718e-22		RIN3	0.313398	4.01738e-212	6.31653e-208
IQGAP2	0.338674	5.08302e-82	7.99204e-78		F3	-0.260574	2.47716e-126	3.89483e-122		NEU1	0.268863	8.89791e-73	1.39902e-68		MCOLN3	-0.501162	8.71261e-83	1.36988e-78		LRRC4B	0.278776	0	0		XAF1	0.293547	8.13432e-172	1.27896e-167		COBLL1	-0.302459	1.0217e-91	1.60641e-87		ABCB1	-0.302437	5.14029e-21	8.08208e-17		ECHDC1	0.274974	8.51117e-53	1.33821e-48		MGAT4A	0.310301	0	0
CTPS1	0.338485	3.9703e-167	6.2425e-163		FCGR3A	-0.260759	2.28965e-279	3.60002e-275		SEMA3B	0.266445	2.65405e-73	4.17296e-69		MS4A7	-0.502513	7.72443e-52	1.21451e-47		CACNA1B	0.278668	0	0		WARS	0.292242	1.35691e-145	2.13348e-141		ECE1	-0.30665	1.03467e-94	1.62682e-90		TBC1D4	-0.303782	8.11331e-25	1.27566e-20		S100A1	0.274383	0	0		ADAM28	0.308928	0	0
RND3	0.338415	2.31212e-101	3.63535e-97		MYLK	-0.261307	2.09179e-274	3.28893e-270		RIDA	0.265777	1.47822e-170	2.3242e-166		CD74	-0.518888	1.3434e-33	2.11223e-29		SELENOM	0.278084	7.85684e-58	1.23533e-53		ITM2A	0.292189	0	0		ARRDC3	-0.306655	3.30488e-68	5.19627e-64		APOE	-0.303942	1.81341e-16	2.85123e-12		PECR	0.273579	2.76752e-74	4.35137e-70		SYK	0.308653	0	0
VSTM4	0.337146	5.61678e-50	8.83126e-46		LHFPL6	-0.262484	1.1955e-284	1.87969e-280		AACS	0.265755	7.35382e-166	1.15624e-161		CTSB	-0.558459	1.46177e-36	2.29833e-32		TMEM63C	0.276553	0	0		MARCKSL1	0.291484	3.00867e-82	4.73052e-78		SERPINA5	-0.31139	9.33103e-84	1.46712e-79		AKR1B1	-0.305633	9.91893e-23	1.55955e-18		ACSL5	0.271647	3.5565e-83	5.59189e-79		SLC16A3	0.307726	0	0
AHI1	0.3359	7.86756e-100	1.23702e-95		RBP4	-0.263022	4.99639e-16	7.85582e-12		PRKCA	0.2642	9.29465e-82	1.4614e-77		C1QB	-0.562794	8.01509e-30	1.26021e-25		ACE	0.275435	1.6153e-261	2.53974e-257		PCDH1	0.291189	0	0		CREM	-0.313641	3.10162e-100	4.87668e-96		SLC47A1	-0.306539	1.29237e-23	2.03199e-19		LGALS3	0.271133	1.69307e-32	2.66202e-28		AP2A2	0.306795	1.68479e-259	2.649e-255
AAAS	0.335701	1.6749e-56	2.63345e-52		CD34	-0.264399	1.72726e-306	2.71577e-302		SNCG	0.263412	2.4916e-57	3.91754e-53		C1QC	-0.578034	3.71142e-22	5.83546e-18		NPTN	0.27528	3.51474e-35	5.52622e-31		ANXA2	0.28953	3.1933e-65	5.02082e-61		ACADVL	-0.314244	1.51901e-93	2.38834e-89		MRC1	-0.307479	5.28552e-11	8.31043e-07		ITPK1	0.270979	7.07795e-30	1.11287e-25		DISC1	0.306697	0	0
RBPMS	0.334279	3.59274e-59	5.64886e-55		GPR34	-0.267154	2.9492e-261	4.63703e-257		BIN1	0.262234	2.96192e-62	4.65703e-58		ABCC3	-0.596115	2.11822e-159	3.33048e-155		INSM1	0.273477	0	0		ICAM2	0.289003	0	0		PILRB	-0.314805	2.11157e-106	3.32002e-102		QPCT	-0.310968	1.07074e-16	1.68352e-12		DLD	0.269698	3.46271e-25	5.44442e-21		IRF8	0.30637	0	0
LUC7L3	0.331662	5.74989e-39	9.04055e-35		AQP1	-0.267443	1.43852e-126	2.26178e-122		CCDC47	0.261484	3.35734e-57	5.27874e-53		IFITM10	-0.673188	2.22305e-145	3.4953e-141		CLSTN3	0.27199	1.66067e-65	2.61108e-61		PREX2	0.288976	0	0		NR5A1	-0.315189	4.53502e-93	7.13041e-89		HDHD3	-0.31608	8.64418e-26	1.35913e-21		EBF1	0.269029	5.69161e-77	8.94893e-73		DMXL2	0.305987	2.09358e-305	3.29173e-301
TEX2	0.331312	4.72958e-64	7.43631e-60		PLVAP	-0.267615	8.48465e-187	1.33404e-182		NSFL1C	0.259008	5.04591e-71	7.93368e-67		WHRN	-0.674502	1.01215e-215	1.5914e-211		VAMP2	0.271953	8.26186e-30	1.29901e-25		S100A16	0.28854	1.59248e-158	2.50386e-154		QPCT	-0.315586	1.34874e-71	2.12062e-67		CDH2	-0.318001	8.93139e-22	1.40428e-17		PHLDB2	0.268575	4.41723e-17	6.94521e-13		RGL1	0.305895	4.49358e-197	7.06525e-193
LEF1	0.331247	4.70573e-147	7.39881e-143		COL16A1	-0.270232	2.6749e-178	4.20575e-174		TMEM106B	0.257816	5.96085e-71	9.37224e-67		C1QA	-0.688045	4.15096e-23	6.52655e-19		UNC5A	0.271645	0	0		CYP26B1	0.288495	8.95111e-274	1.40738e-269		TOB1	-0.318927	2.71196e-38	4.26401e-34		GSTA4	-0.319823	3.24781e-21	5.10652e-17		DCXR	0.268299	9.50637e-32	1.49469e-27		SCN1B	0.304474	0	0
SNAP25	0.330264	3.82173e-216	6.00891e-212		PARM1	-0.27139	3.18539e-239	5.00839e-235		DDRGK1	0.256804	5.7206e-67	8.99451e-63		CD163	-0.715723	2.43504e-40	3.82861e-36		NCAM2	0.270481	3.23291e-82	5.0831e-78		APOLD1	0.286983	0	0		PON2	-0.319309	6.27671e-124	9.86887e-120		LYVE1	-0.321166	6.89397e-08	0.00108394		FABP5	0.267118	2.74489e-243	4.31579e-239		CYFIP1	0.302989	7.69726e-212	1.21024e-207
DNAJC12	0.330202	2.16614e-91	3.40582e-87		MARCKS	-0.27305	0	0		EID3	0.256354	2.92665e-89	4.60158e-85		SCARB1	-0.79619	2.61706e-172	4.1148e-168		GDI1	0.269083	1.40504e-37	2.20914e-33		FCN2	0.284429	0	0		ABCB1	-0.321438	1.70385e-97	2.67897e-93		TPP1	-0.323799	4.65706e-29	7.3223e-25		MYO1C	0.266206	1.67774e-46	2.63791e-42		LITAF	0.302186	2.65099e-162	4.16816e-158
MCF2L2	0.330107	1.75891e-68	2.76554e-64		TYMP	-0.274093	3.44519e-225	5.41688e-221		ACLY	0.254339	1.93251e-161	3.03848e-157		CYP21A2	-0.796499	2.13118e-137	3.35085e-133		P4HA2	0.267983	1.85636e-165	2.91876e-161		TMSB10	0.282864	1.54852e-77	2.43473e-73		LYVE1	-0.327299	1.80345e-22	2.83557e-18		SREBF1	-0.324982	8.31254e-22	1.30698e-17		PPP2R1B	0.265905	6.52484e-21	1.0259e-16		SESN1	0.301749	8.86192e-219	1.39336e-214
CYFIP2	0.329249	5.4568e-177	8.57973e-173		MS4A4A	-0.275121	5.88716e-306	9.25639e-302		ARFGEF2	0.254031	3.53187e-61	5.55316e-57		STAB1	-0.797039	1.09432e-44	1.72059e-40		TSPYL2	0.265939	4.02535e-37	6.32906e-33		CTNND1	0.280903	1.76458e-68	2.77445e-64		UGCG	-0.329819	7.19266e-57	1.1309e-52		CYB5B	-0.330626	1.80309e-25	2.83499e-21		ETFDH	0.265529	6.80437e-36	1.06985e-31		TNS3	0.300636	6.86767e-156	1.0798e-151
ITFG1	0.32747	2.61418e-45	4.11027e-41		LILRB5	-0.275143	8.80449e-161	1.38433e-156		REPS2	0.253098	4.76354e-78	7.48972e-74		RNASE1	-0.907224	1.14442e-15	1.79938e-11		TAGLN3	0.264881	0	0		IVNS1ABP	0.280518	1.31686e-33	2.0705e-29		CTSA	-0.33332	1.16354e-92	1.82944e-88		CLU	-0.33116	1.45471e-17	2.28723e-13		VKORC1L1	0.265404	1.34542e-94	2.1154e-90		LAMP1	0.2978	2.96239e-98	4.65777e-94
PRKG1	0.326831	3.22765e-52	5.07484e-48		SIGLEC1	-0.275231	6.61583e-283	1.04021e-278		NDFIP1	0.252369	8.09002e-57	1.27199e-52		CYP11B1	-1.26739	2.02069e-181	3.17713e-177		KIF5C	0.264214	2.07294e-97	3.25928e-93		PCDH17	0.280483	0	0		SLC16A9	-0.334747	4.16421e-98	6.54739e-94		GASK1B	-0.334111	1.41404e-24	2.22329e-20		AZGP1	0.26505	0	0		MEF2A	0.296074	2.63647e-243	4.14532e-239
AMPD2	0.326608	2.04562e-95	3.21633e-91		TCN2	-0.276446	1.0378e-222	1.63173e-218		MCFD2	0.250793	1.93406e-56	3.04093e-52		CHGB	-1.95252	6.18629e-18	9.7267e-14		CCPG1	0.261723	1.40286e-38	2.20571e-34		WSB1	0.279311	1.72386e-42	2.71043e-38		HDHD3	-0.336287	1.05494e-110	1.65869e-106		TM7SF2	-0.345392	3.05027e-19	4.79594e-15		EMC3	0.264807	1.51683e-21	2.38492e-17		TNFRSF25	0.294347	3.44645e-186	5.41885e-182
ANXA5	0.32616	4.95332e-39	7.7881e-35		ELN	-0.277901	1.2134e-251	1.90783e-247		PON2	0.250425	4.22465e-49	6.64242e-45							LGALS3BP	0.261573	2.40389e-23	3.77963e-19		THBD	0.279149	1.29086e-121	2.02962e-117		MGST1	-0.337011	3.73849e-92	5.87803e-88		PLAGL1	-0.350485	2.72327e-22	4.28179e-18		AURKAIP1	0.264508	6.74243e-24	1.06011e-19		ITPR2	0.293965	2.49414e-90	3.92154e-86
TTYH3	0.325645	1.26894e-63	1.99516e-59		LIMS2	-0.280647	1.20209e-247	1.89005e-243		NPC2	-0.252062	2.16134e-14	3.39828e-10							KCNMA1	0.261545	1.16125e-114	1.82583e-110		ZNF521	0.278316	4.2256e-101	6.64392e-97		PHF10	-0.337318	6.97136e-91	1.09611e-86		ADGRV1	-0.357409	1.30983e-26	2.05944e-22		PDXK	0.262087	9.08533e-19	1.42849e-14		MPP1	0.291897	2.55357e-221	4.01498e-217
DLG1	0.325204	1.58444e-65	2.49121e-61		COL6A3	-0.281746	2.96111e-230	4.65575e-226		PNISR	-0.25422	1.14863e-23	1.80599e-19							PCP4	0.261489	5.35229e-72	8.41541e-68		NR2F2	0.278251	1.20976e-68	1.90211e-64		CD46	-0.338147	3.23279e-126	5.08291e-122		GNS	-0.358534	8.65342e-28	1.36058e-23		NDUFS4	0.261307	1.44155e-21	2.26656e-17		IFI44	0.290634	1.81717e-193	2.85713e-189
PILRB	0.324803	7.11903e-37	1.11933e-32		CCL14	-0.28291	2.59814e-172	4.08505e-168		CRISPLD2	-0.258096	1.8682e-21	2.93737e-17							AKAP6	0.259695	1.29522e-167	2.03647e-163		ITGA9	0.277939	5.90521e-43	9.28476e-39		MLXIPL	-0.343108	1.20645e-134	1.89691e-130		LSP1	-0.359559	2.36418e-29	3.7172e-25		GBE1	0.261108	8.00577e-18	1.25875e-13		GPR183	0.290384	0	0
KLHDC8B	0.32239	2.26199e-56	3.55653e-52		CTSZ	-0.285217	9.57744e-85	1.50586e-80		CTSZ	-0.258473	8.29252e-16	1.30383e-11							PLCB4	0.259164	2.7043e-300	4.25198e-296		NOL4L	0.276549	3.05252e-161	4.79947e-157		CDH2	-0.345021	8.12541e-122	1.27756e-117		SLC23A2	-0.363106	3.90916e-30	6.14637e-26		MKNK2	0.260706	7.59817e-25	1.19466e-20		TM6SF1	0.289572	0	0
KCNN2	0.322116	5.69065e-68	8.94741e-64		KCTD12	-0.287369	1.41893e-241	2.23098e-237		GRN	-0.258522	5.35388e-13	8.41791e-09							NNAT	0.258816	0	0		FLRT2	0.276077	1.1751e-114	1.84762e-110		GNS	-0.351514	7.13958e-109	1.12256e-104		DLK1	-0.363197	8.25345e-12	1.29769e-07		CKB	0.260576	2.225e-14	3.49837e-10		TMSB10	0.289457	1.02645e-123	1.61388e-119
CHCHD2	0.32079	1.26836e-32	1.99425e-28		SERPINF1	-0.29037	1.09941e-266	1.7286e-262		PDGFRA	-0.258635	2.73315e-25	4.29734e-21							MAT2A	0.257753	2.59534e-23	4.08065e-19		CLIC4	0.275203	1.77941e-70	2.79777e-66		SLC47A1	-0.351949	1.03325e-129	1.62458e-125		PEBP1	-0.36787	3.68464e-32	5.79336e-28		BNIP3L	0.258696	3.38202e-18	5.31755e-14		DSE	0.288199	4.28564e-281	6.73831e-277
TLE1	0.320563	3.87054e-61	6.08565e-57		RSPO3	-0.290933	2.60819e-172	4.10085e-168		PDGFRB	-0.25944	1.00198e-27	1.57542e-23							ANK2	0.256345	1.00048e-131	1.57305e-127		LRATD2	0.272829	0	0		NLK	-0.356034	3.53586e-145	5.55943e-141		C3	-0.368242	7.88732e-19	1.24012e-14		H2AFJ	0.258665	1.06981e-22	1.68206e-18		LAP3	0.286153	1.25768e-205	1.97745e-201
CITED4	0.320101	2.86058e-68	4.49769e-64		SOCS3	-0.29294	5.53492e-226	8.70256e-222		NPDC1	-0.260642	3.56493e-32	5.60514e-28							PNMA2	0.256308	7.90313e-288	1.24261e-283		PIK3R3	0.27275	7.32434e-133	1.15161e-128		GSTA4	-0.361488	9.4053e-107	1.47879e-102		CSF1R	-0.375045	3.51611e-10	5.52838e-06		SH3GLB1	0.258528	1.68695e-24	2.65238e-20		IFNGR1	0.28328	5.21402e-150	8.19801e-146
ETFB	0.319869	2.60112e-40	4.08974e-36		TYROBP	-0.293976	0	0		IER2	-0.260684	1.3037e-24	2.04981e-20							NALCN	0.254277	1.56369e-244	2.45859e-240		HEG1	0.272443	3.89706e-274	6.12735e-270		ADGRV1	-0.367511	1.06313e-106	1.67156e-102		FCGRT	-0.375777	8.7047e-07	0.0136864		NTRK2	0.258066	2.24733e-119	3.53347e-115		CD300A	0.282576	0	0
SLC12A4	0.319826	4.47895e-62	7.04226e-58		ADH1B	-0.294821	9.67086e-290	1.52055e-285		APP	-0.261844	2.87929e-20	4.5271e-16							SELENOW	0.253951	1.11011e-29	1.74542e-25		DHRS3	0.271087	6.30405e-126	9.91185e-122		CSF1R	-0.368015	1.71673e-29	2.69921e-25		CXCR4	-0.380155	1.19495e-17	1.87882e-13		QDPR	0.257564	1.30411e-22	2.05045e-18		LGALS9	0.282262	0	0
ZNF117	0.319335	2.9537e-42	4.64411e-38		TINAGL1	-0.295368	4.77305e-241	7.50466e-237		BTG1	-0.262562	3.5196e-27	5.53386e-23							FBXO2	0.253593	7.17742e-97	1.12851e-92		BHLHE40	0.269955	3.82033e-47	6.00671e-43		SREBF1	-0.368145	1.87466e-113	2.94753e-109		SLC37A2	-0.381813	6.21183e-33	9.76685e-29		FURIN	0.257504	8.51091e-46	1.33817e-41		PARVG	0.282211	0	0
SPOCK1	0.318923	1.71943e-57	2.70346e-53		PRPS2	-0.296099	5.23116e-191	8.22496e-187		CXCL12	-0.2646	7.97046e-26	1.2532e-21							GNB5	0.252613	5.8692e-90	9.22814e-86		NAV1	0.269032	1.02488e-253	1.61142e-249		ABCA1	-0.372185	5.85187e-108	9.2009e-104		SOAT1	-0.395708	5.11863e-30	8.04803e-26		APMAP	0.257248	2.7239e-31	4.28279e-27		SLC43A2	0.281387	0	0
VPREB3	0.318182	0	0		FOLR2	-0.297834	0	0		ETV5	-0.26461	2.00377e-39	3.15053e-35							KHDRBS3	0.252608	1.56736e-154	2.46436e-150		ADIRF	0.268932	1.71511e-147	2.69667e-143		C3	-0.372478	2.49553e-73	3.92372e-69		FDXR	-0.402078	6.57063e-28	1.0331e-23		TSPAN3	0.257223	1.26706e-13	1.9922e-09		MAN1A1	0.281367	1.58184e-71	2.48712e-67
MAOB	0.317513	8.25824e-67	1.29844e-62		ID3	-0.300083	0	0		EHBP1L1	-0.265218	2.10603e-37	3.31131e-33							SORL1	0.252485	4.4548e-169	7.00428e-165		ASAP2	0.268775	2.32781e-225	3.66001e-221		ATRNL1	-0.378739	2.85742e-98	4.49272e-94		DAB2	-0.405642	9.70558e-30	1.52601e-25		ANXA6	0.256971	5.58685e-18	8.78421e-14		TLR1	0.280959	0	0
PATJ	0.31746	4.43587e-62	6.97452e-58		CPVL	-0.300583	0	0		ZFP36L2	-0.266846	2.43103e-24	3.82231e-20							PHACTR2	-0.250342	1.47083e-30	2.31258e-26		TPM4	0.266863	6.48646e-105	1.01987e-100		FDXR	-0.378828	4.86444e-99	7.64836e-95		GRAMD1B	-0.414198	5.95052e-29	9.35601e-25		NDUFA8	0.255837	2.01881e-23	3.17417e-19		BMP2K	0.280005	0	0
FUBP1	0.315631	3.74224e-48	5.88392e-44		CTSS	-0.301379	0	0		SPRY1	-0.267772	3.52078e-24	5.53572e-20							MAF	-0.250395	1.16899e-22	1.838e-18		NFKBIZ	0.265917	9.25142e-103	1.4546e-98		LSP1	-0.380667	6.24614e-137	9.82081e-133		MCOLN3	-0.422798	2.83263e-16	4.45374e-12		FNDC4	0.254854	7.98475e-18	1.25544e-13		S100A11	0.279957	5.17181e-228	8.13164e-224
SHH	0.314405	7.87969e-137	1.23892e-132		ID1	-0.302957	1.80929e-261	2.84475e-257		USP53	-0.269458	6.25326e-21	9.832e-17							SLCO2B1	-0.250707	5.10728e-14	8.03018e-10		PIK3C2B	0.265224	0	0		PLAGL1	-0.393383	6.26823e-112	9.85553e-108		GJA1	-0.427989	9.85714e-25	1.54984e-20		ALDH5A1	0.254371	3.56612e-69	5.607e-65		NEK6	0.279729	0	0
CAPS	0.313967	2.14797e-90	3.37725e-86		ACTB	-0.305935	1.37202e-206	2.15722e-202		LTBP4	-0.271709	4.59402e-21	7.22317e-17							SPRY1	-0.251539	3.54036e-16	5.56651e-12		TJP1	0.263053	5.10006e-86	8.01882e-82		CD14	-0.39765	9.28884e-12	1.46048e-07		ATRNL1	-0.43131	1.47056e-31	2.31215e-27		AKT2	0.251518	5.18231e-16	8.14815e-12		CD83	0.277975	1.88474e-89	2.96338e-85
DOCK3	0.311935	8.04868e-160	1.26549e-155		SPI1	-0.306499	0	0		NR2F1	-0.276038	6.78147e-26	1.06625e-21							CXCL12	-0.251659	4.18277e-20	6.57656e-16		APOL3	0.261986	4.03915e-275	6.35076e-271		GJA1	-0.402556	2.71873e-78	4.27466e-74		ABCA1	-0.435032	1.19167e-35	1.87366e-31		NDUFAB1	0.251012	9.01243e-19	1.41703e-14		SNX6	0.277007	6.84205e-186	1.07578e-181
TAPT1	0.31171	1.73349e-50	2.72556e-46		EHBP1L1	-0.307563	4.21615e-258	6.62905e-254		LUC7L3	-0.276528	1.12139e-22	1.76316e-18							ARHGEF40	-0.251749	3.78793e-36	5.95577e-32		NEDD9	0.261298	5.98245e-172	9.40621e-168		SLC37A2	-0.402718	6.064e-154	9.53442e-150		CD55	-0.440054	4.309e-34	6.77504e-30		NPC2	-0.250048	6.72538e-11	1.05743e-06		JUNB	0.276404	3.19098e-68	5.01718e-64
OBSL1	0.311358	8.75061e-42	1.37586e-37		PRELP	-0.309704	0	0		LAPTM5	-0.277684	5.93973e-35	9.33904e-31							PLEKHO1	-0.252064	3.21665e-32	5.05754e-28		TMEM204	0.261142	8.16224e-173	1.28335e-168		TM7SF2	-0.404603	7.71212e-92	1.21258e-87		CYP17A1	-0.450459	1.18956e-16	1.87034e-12		AKAP9	-0.250449	5.84237e-18	9.18595e-14		RUNX1	0.275138	0	0
MYEF2	0.310633	4.41842e-62	6.94708e-58		RIPOR3	-0.310678	1.79572e-224	2.8234e-220		C11orf96	-0.279105	7.06805e-07	0.0111131							OGT	-0.252318	1.15756e-26	1.82003e-22		SUN1	0.260947	3.09728e-109	4.86985e-105		CLU	-0.406355	1.50079e-106	2.3597e-102		SAT1	-0.460332	3.63242e-09	5.71126e-05		HNRNPA2B1	-0.250766	4.47602e-16	7.03765e-12		ODF3B	0.274434	0	0
EEF1A2	0.309557	5.57268e-63	8.76192e-59		CFD	-0.311125	2.05228e-246	3.2268e-242		EMP1	-0.281311	7.82723e-29	1.23067e-24							TMEM50A	-0.252799	1.22834e-32	1.93131e-28		JUNB	0.259462	1.46663e-48	2.30599e-44		ALAS1	-0.408948	1.96383e-88	3.08773e-84		MS4A7	-0.462144	8.09489e-11	1.27276e-06		SEMA6A	-0.252332	1.73548e-17	2.72869e-13		NABP1	0.274311	0	0
TMEM245	0.309373	8.9371e-38	1.40518e-33		IFI30	-0.316267	4.42748e-72	6.96132e-68		PLXND1	-0.285063	3.20615e-38	5.04103e-34							EMP1	-0.253211	3.36143e-18	5.28517e-14		JUND	0.259357	1.79195e-36	2.81748e-32		SLC23A2	-0.418443	4.55005e-149	7.15405e-145		DHCR24	-0.471087	2.01181e-26	3.16316e-22		PLXNB2	-0.255556	6.80551e-17	1.07003e-12		ADPGK	0.273954	3.12991e-181	4.92115e-177
SNX5	0.309351	2.84127e-66	4.46733e-62		CYBA	-0.318396	0	0		NR2F2	-0.286051	7.77356e-24	1.22224e-19							THBS1	-0.253748	7.07737e-08	0.00111277		TAOK2	0.257738	4.79877e-94	7.54511e-90		CXCR4	-0.427326	3.91328e-105	6.15284e-101		PEG3	-0.482545	2.2017e-36	3.46174e-32		AVPR1A	-0.255782	4.74936e-13	7.46742e-09		ENTPD1	0.273704	0	0
RBM6	0.308388	4.09448e-36	6.43774e-32		ITM2C	-0.318482	5.48247e-137	8.62008e-133		TIMP1	-0.286368	8.79722e-11	1.38319e-06							BABAM2	-0.255317	5.25355e-24	8.26015e-20		CX3CL1	0.256225	0	0		SAT1	-0.440746	5.39273e-36	8.47899e-32		CD14	-0.516457	1.30835e-13	2.05711e-09		VSTM4	-0.256012	2.45478e-18	3.85965e-14		SH2B3	0.272063	0	0
COX20	0.308224	9.163e-77	1.4407e-72		TMSB10	-0.318653	1.39422e-272	2.19213e-268		FGF12	-0.288001	2.80399e-41	4.40871e-37							ALDH1A1	-0.25566	7.45986e-27	1.17291e-22		MYC	0.25467	3.0421e-45	4.78309e-41		C1QC	-0.447376	6.26015e-07	0.00984283		CCN3	-0.516891	5.17913e-15	8.14314e-11		DLG5	-0.25673	3.90197e-13	6.13506e-09		VAMP8	0.271784	0	0
NFIL3	0.307115	1.05587e-40	1.66014e-36		TM4SF1	-0.319716	0	0		COL15A1	-0.292506	4.22811e-30	6.64786e-26							ELOVL5	-0.25656	8.96631e-31	1.40977e-26		HIPK2	0.254586	1.14246e-60	1.79629e-56		MS4A7	-0.455546	2.03461e-30	3.19901e-26		HSD3B2	-0.520033	2.32121e-17	3.64964e-13		KCTD3	-0.256913	6.65806e-16	1.04685e-11		ZYX	0.271508	1.72495e-143	2.71215e-139
BEX4	0.307057	3.46497e-55	5.44798e-51		HSPA6	-0.320772	1.36261e-299	2.14243e-295		NID1	-0.293898	3.55638e-32	5.59169e-28							DHCR7	-0.258375	3.14571e-20	4.946e-16		RNF138	0.253934	7.98788e-145	1.25593e-140		SOAT1	-0.45657	8.4721e-157	1.33207e-152		C1QB	-0.521953	1.05292e-07	0.0016555		PLTP	-0.257345	8.84035e-08	0.00138997		RAP2B	0.270047	0	0
NDUFA5	0.306955	2.22805e-40	3.50316e-36		B2M	-0.322052	4.64654e-192	7.30575e-188		F13A1	-0.299312	2.2388e-25	3.52006e-21							BHLHE40	-0.258738	1.82126e-20	2.86357e-16		GABBR1	0.253048	2.82342e-85	4.43927e-81		PEG3	-0.462114	1.33581e-130	2.10029e-126		CD74	-0.53993	2.5514e-15	4.01156e-11		ST3GAL5	-0.259485	1.94394e-18	3.05646e-14		SIGLEC8	0.269698	0	0
CAMK1	0.305207	5.37056e-36	8.44414e-32		HCLS1	-0.325355	0	0		COL4A2	-0.30011	1.43106e-19	2.25005e-15							SQSTM1	-0.259552	1.63396e-16	2.56908e-12		SH2D3C	0.250401	0	0		GRAMD1B	-0.484356	5.49749e-158	8.6437e-154		C1QC	-0.552359	8.72105e-07	0.0137121		MAT2A	-0.260308	1.86778e-14	2.93671e-10		PICALM	0.268805	2.81514e-151	4.42624e-147
DERL1	0.304313	9.67441e-48	1.52111e-43		NPDC1	-0.325722	5.49355e-243	8.63751e-239		KCNJ5	-0.300286	8.07727e-43	1.26999e-38							SEMA3B	-0.259835	9.64813e-35	1.51698e-30		TNS2	0.250388	1.14182e-58	1.79529e-54		DLK1	-0.487431	1.36069e-72	2.13942e-68		IFITM10	-0.587383	2.44596e-26	3.84578e-22		IKBKB	-0.26165	3.84535e-19	6.04604e-15		IFNGR2	0.268111	6.02018e-186	9.46553e-182
NPTX1	0.303392	2.11695e-175	3.32848e-171		DUSP1	-0.32794	8.19172e-166	1.28798e-161		THBS1	-0.305328	6.61228e-20	1.03965e-15							CERS2	-0.259933	2.4426e-32	3.84051e-28		PRDX2	-0.250442	9.68394e-50	1.52261e-45		MCOLN3	-0.489047	2.0635e-73	3.24444e-69		SELENOP	-0.59047	4.11226e-08	0.000646571		SNTB1	-0.26223	4.68505e-15	7.36631e-11		NCKAP1L	0.266984	0	0
BTBD3	0.303307	1.282e-68	2.01568e-64		PECAM1	-0.328607	0	0		ITGA9	-0.308416	6.35671e-42	9.99465e-38							CYP11B2	-0.260364	1.83907e-11	2.89157e-07		CLDN1	-0.250853	9.72736e-44	1.52943e-39		CD74	-0.506546	1.6329e-36	2.56741e-32		CTSB	-0.594551	2.65067e-15	4.16766e-11		RGN	-0.262231	1.32816e-16	2.08827e-12		HTRA1	0.266842	3.0803e-78	4.84316e-74
IKBKB	0.302891	7.5811e-40	1.19198e-35		PLAT	-0.331394	8.59518e-191	1.35142e-186		SLCO2B1	-0.313371	1.95574e-35	3.075e-31							ANTXR1	-0.260769	3.09481e-34	4.86597e-30		IRS2	-0.252055	2.02457e-58	3.18324e-54		CYP11B2	-0.512892	6.98769e-22	1.09867e-17		ABCC3	-0.596963	2.21383e-45	3.48081e-41		ARGLU1	-0.263437	3.17923e-17	4.99871e-13		NAMPT	0.266739	2.24639e-140	3.532e-136
MCTP2	0.302572	1.34081e-181	2.10816e-177		MPEG1	-0.332671	0	0		LENG8	-0.315333	7.51309e-28	1.18128e-23							KDM5D	-0.261102	5.54513e-23	8.71861e-19		MAT2A	-0.252566	2.10154e-41	3.30426e-37		CTSB	-0.516372	1.58206e-30	2.48748e-26		CD163	-0.6491	7.09803e-08	0.00111602		SLC35F5	-0.263496	1.52172e-18	2.3926e-14		IRAK3	0.266569	0	0
CCDC170	0.302176	6.99241e-98	1.09942e-93		EFEMP1	-0.337485	3.49933e-275	5.502e-271		RGS5	-0.316882	8.14376e-11	1.28044e-06							ADAMTS1	-0.26133	9.89844e-10	1.55633e-05		MXRA7	-0.253827	8.15582e-53	1.28234e-48		HSD3B2	-0.518053	1.04644e-49	1.64532e-45		WHRN	-0.673611	2.84602e-52	4.4748e-48		MEIS1	-0.263643	3.8198e-17	6.00588e-13		DENND3	0.265724	0	0
ST6GALNAC5	0.301159	8.60818e-134	1.35346e-129		ADGRF5	-0.338787	0	0		IFITM3	-0.319808	9.17202e-40	1.44212e-35							GNS	-0.26182	8.84624e-17	1.39089e-12		AEBP1	-0.254561	6.1648e-10	9.69292e-06		DHCR24	-0.529294	4.85297e-115	7.63033e-111		STAB1	-0.771369	1.93541e-13	3.04305e-09		ERN1	-0.265057	1.74794e-16	2.74828e-12		TSPAN4	0.265252	3.62649e-208	5.70194e-204
RANBP9	0.299819	1.55909e-57	2.45135e-53		ACTA2	-0.340367	4.60088e-132	7.23397e-128		VSIG4	-0.320013	3.51573e-29	5.52778e-25							EGFL7	-0.261985	7.55472e-07	0.0118783		C2CD2	-0.255295	2.26082e-53	3.55469e-49		CYP17A1	-0.532023	1.30049e-65	2.04476e-61		SCARB1	-0.809932	4.14249e-53	6.51323e-49		LONRF2	-0.265935	2.35154e-18	3.69733e-14		SLC12A7	0.265042	2.11543e-233	3.32609e-229
SEMA3D	0.298469	1.03831e-300	1.63253e-296		CFH	-0.340846	0	0		LTBP3	-0.321923	9.75416e-38	1.53365e-33							TNFRSF1A	-0.262265	2.47099e-31	3.88514e-27		SLC35F5	-0.258009	3.48027e-52	5.47203e-48		CD55	-0.537418	5.38117e-204	8.46081e-200		CYP21A2	-0.827077	2.50479e-41	3.93828e-37		PLD3	-0.267897	5.38237e-13	8.46271e-09		NAGK	0.263967	4.10486e-258	6.45408e-254
TSPAN13	0.29795	1.13452e-56	1.78381e-52		LIFR	-0.344184	0	0		DDX5	-0.323784	2.99422e-28	4.70781e-24							QKI	-0.262643	3.96119e-37	6.22818e-33		AVPR1A	-0.261769	8.26543e-45	1.29957e-40		CD163	-0.587714	1.56661e-12	2.46317e-08		CYP11B1	-1.28762	7.19712e-57	1.1316e-52		TBC1D4	-0.268316	4.43795e-15	6.97779e-11		TGFBR1	0.263666	5.90289e-225	9.28112e-221
COPS7B	0.296114	2.20736e-69	3.47063e-65		GGT5	-0.344193	0	0		FGL2	-0.324015	6.07929e-32	9.55847e-28							CD63	-0.263112	1.15197e-28	1.81124e-24		MERTK	-0.261972	7.93416e-53	1.24749e-48		CCN3	-0.604237	2.29183e-71	3.60344e-67		CHGB	-1.96842	1.79812e-09	2.82719e-05		GRN	-0.268763	4.35719e-09	6.85081e-05		ATP8B4	0.263087	0	0
SETD5	0.295114	4.24959e-41	6.68164e-37		COL6A1	-0.344602	4.67034e-107	7.34317e-103		CYBB	-0.325659	2.17732e-36	3.4234e-32							MICALL2	-0.263503	1.39223e-38	2.18901e-34		CYBB	-0.262268	7.55999e-25	1.18866e-20		ABCC3	-0.69003	6.0021e-241	9.43711e-237							TUSC3	-0.268909	5.02689e-20	7.90377e-16		SMAP2	0.262931	4.45033e-304	6.99725e-300
AGTR1	0.294808	3.89128e-92	6.11826e-88		TGFBI	-0.345378	0	0		LY6E	-0.32607	1.00171e-43	1.57499e-39							TAX1BP3	-0.264258	1.12529e-35	1.7693e-31		PLD3	-0.263782	1.00259e-39	1.57637e-35		IFITM10	-0.700455	7.21035e-173	1.13368e-168							EZR	-0.269178	7.50596e-20	1.18016e-15		PRNP	0.262885	6.86704e-144	1.07971e-139
FBN2	0.294361	6.72885e-75	1.05798e-70		DNASE1L3	-0.348115	3.21782e-174	5.05938e-170		LYVE1	-0.326078	3.06482e-07	0.00481881							SEC14L1	-0.264411	1.30185e-30	2.04689e-26		ASPH	-0.265206	7.28309e-54	1.14512e-49		WHRN	-0.704091	8.22978e-249	1.29397e-244							CD46	-0.270295	6.31477e-17	9.92872e-13		SIRPA	0.262645	1.19041e-158	1.87168e-154
PDE8A	0.293989	3.67594e-55	5.77968e-51		PLTP	-0.349436	6.60914e-75	1.03916e-70		IGFBP6	-0.327203	3.9569e-24	6.22144e-20							FN1	-0.264445	1.34404e-13	2.11323e-09		ABCA8	-0.266305	4.62371e-64	7.26986e-60		STAB1	-0.738088	8.53535e-32	1.34201e-27							ZEB2	-0.272419	1.96799e-11	3.09427e-07		THBD	0.26233	3.97158e-148	6.24452e-144
LTBP3	0.293011	7.85895e-35	1.23566e-30		FCER1G	-0.350787	0	0		EGFL7	-0.328005	5.99284e-22	9.42254e-18							ANXA2	-0.264729	4.67526e-33	7.35091e-29		KCNK3	-0.267199	3.57054e-54	5.61396e-50		CYP21A2	-0.804323	9.42311e-151	1.4816e-146							GJA1	-0.272677	3.59745e-08	0.000565627		VSIR	0.261337	0	0
FHL2	0.292481	7.55696e-42	1.18818e-37		USP53	-0.354076	6.53557e-229	1.02759e-224		FN1	-0.32819	9.11953e-22	1.43386e-17							SERINC5	-0.26538	2.22303e-29	3.49526e-25		SEMA3B	-0.267493	1.15152e-69	1.81053e-65		SCARB1	-0.91256	2.11326e-247	3.32268e-243							ST5	-0.272844	7.26299e-20	1.14196e-15		CCDC88A	0.261267	1.43001e-201	2.24841e-197
PROX1	0.292009	8.15388e-51	1.28203e-46		LRRC32	-0.355259	0	0		APOD	-0.329376	8.38782e-16	1.31882e-11							NR2F1	-0.267011	8.53151e-23	1.34141e-18		CREM	-0.268179	3.08323e-45	4.84777e-41		CYP11B1	-1.33736	7.42555e-223	1.16752e-218							WSB1	-0.276763	3.62794e-19	5.70421e-15		OS9	0.261024	5.05217e-95	7.94353e-91
CREBZF	0.291803	4.30448e-45	6.76794e-41		TIMP1	-0.357377	1.15883e-86	1.82203e-82		PLPP3	-0.331352	8.65922e-16	1.36149e-11							CLDN1	-0.267478	1.31138e-25	2.06188e-21		GLUL	-0.268579	2.41459e-09	3.79646e-05		CHGB	-1.98483	1.45248e-20	2.28373e-16							NRCAM	-0.277586	1.11682e-17	1.75598e-13		OTULINL	0.260653	0	0
TOMM7	0.2916	1.24414e-34	1.95616e-30		ADAP2	-0.362426	0	0		TPM1	-0.334265	1.74236e-25	2.73951e-21							TPD52L1	-0.267512	6.5114e-33	1.02379e-28		PHF10	-0.270381	3.85414e-35	6.05987e-31												BMP1	-0.278437	9.78517e-21	1.53852e-16		DDIT4	0.259514	1.86212e-60	2.92781e-56
USP34	0.291205	4.18497e-42	6.58003e-38		FTH1	-0.365019	1.96793e-103	3.09418e-99		ATRNL1	-0.336077	4.02402e-21	6.32697e-17							ABLIM1	-0.267815	1.03795e-31	1.63198e-27		ERN1	-0.271202	8.0454e-56	1.26498e-51												SLCO2B1	-0.278481	2.59739e-12	4.08388e-08		PILRA	0.258938	0	0
FUT8	0.290741	1.54535e-89	2.42976e-85		LAPTM5	-0.370314	0	0		AHNAK	-0.34206	4.2933e-42	6.75036e-38							KCNQ1	-0.268131	9.81777e-37	1.54365e-32		SDC3	-0.271242	4.88753e-57	7.68466e-53												LTBP3	-0.279235	8.17297e-18	1.28504e-13		DPYD	0.257776	1.15611e-143	1.81774e-139
SGCE	0.290358	3.40937e-45	5.36055e-41		PLPP1	-0.37179	0	0		ADAMTS1	-0.344247	2.07003e-28	3.2547e-24							IGFBP6	-0.26845	2.11721e-10	3.32889e-06		TBC1D4	-0.274615	4.63661e-50	7.29014e-46												MAP3K5	-0.27951	2.39969e-18	3.77304e-14		FCHO2	0.25664	3.96756e-285	6.2382e-281
ATP1A1	0.290212	2.92141e-55	4.59334e-51		MAF	-0.375285	0	0		COL4A1	-0.34573	2.2044e-20	3.46597e-16							DLG5	-0.269505	1.29697e-25	2.03922e-21		CTNNAL1	-0.276997	6.12972e-40	9.63776e-36												IFI30	-0.279567	1.01231e-09	1.59166e-05		RIN2	0.25558	1.4807e-167	2.3281e-163
EPHX2	0.289158	1.32708e-46	2.08656e-42		NR2F1	-0.377111	3.06349e-290	4.81673e-286		LRP1	-0.349005	9.38087e-45	1.47495e-40							RARRES2	-0.269971	4.60786e-38	7.24494e-34		VSIG4	-0.277824	1.56898e-26	2.4669e-22												SPSB3	-0.280321	1.76538e-19	2.77571e-15		EPSTI1	0.253956	1.94304e-264	3.05504e-260
FAM107B	0.287761	3.62699e-35	5.70272e-31		SPRY1	-0.377198	3.46274e-278	5.44447e-274		MMP2	-0.351606	1.46579e-29	2.30466e-25							CYBRD1	-0.270396	6.54265e-30	1.0287e-25		IFI30	-0.278199	8.67022e-33	1.36322e-28												CNN3	-0.285119	7.09783e-18	1.11599e-13		SCAMP2	0.253793	7.3788e-155	1.16017e-150
CEBPZ	0.287429	1.12317e-49	1.76596e-45		INMT	-0.378937	0	0		C1R	-0.353704	2.59403e-16	4.0786e-12							ABCA8	-0.270867	3.38331e-33	5.31958e-29		ST3GAL5	-0.281041	8.73291e-63	1.37308e-58												GGA2	-0.285572	4.21872e-22	6.63309e-18		CMKLR1	0.252801	0	0
FBXO2	0.287147	1.4457e-117	2.27307e-113		CYP11B2	-0.381348	1.31393e-10	2.0659e-06		SRGN	-0.354809	1.75144e-33	2.75379e-29							GRHPR	-0.272088	2.52346e-36	3.96763e-32		STAB1	-0.281084	6.73472e-53	1.0589e-48												PEG10	-0.285624	1.94637e-11	3.06027e-07		GNB4	0.252757	0	0
PRDX2	0.285122	4.49344e-24	7.06504e-20		PLXND1	-0.382832	0	0		EPAS1	-0.35558	2.80107e-31	4.40413e-27							MYL6	-0.274234	1.9663e-34	3.09161e-30		RGN	-0.284701	4.80277e-59	7.5514e-55												DST	-0.285645	1.32545e-18	2.08401e-14		IL18	0.252048	0	0
BTG3	0.284953	1.98668e-119	3.12366e-115		PDGFRA	-0.384462	0	0		TOB1	-0.356491	5.29129e-16	8.31949e-12							LTBP4	-0.274398	8.18647e-20	1.28716e-15		SCD	-0.285919	1.43521e-13	2.25658e-09												SLC25A37	-0.286785	7.07526e-21	1.11244e-16		CHST15	0.250887	1.24912e-230	1.96399e-226
SERINC5	0.284852	1.47925e-31	2.32582e-27		PDGFRB	-0.387073	0	0		GLUL	-0.359739	6.91945e-07	0.0108795							NID1	-0.274765	8.5552e-23	1.34513e-18		MT2A	-0.286228	3.60042e-51	5.66094e-47												GOLM1	-0.288374	1.73999e-16	2.73578e-12		ETS2	0.25052	1.69611e-232	2.6668e-228
SIGLEC11	0.284152	8.87227e-43	1.39499e-38		TPM1	-0.390303	1.24089e-148	1.95106e-144		SPARCL1	-0.36075	3.47794e-36	5.46836e-32							NR2F2	-0.274874	5.28075e-21	8.30293e-17		C1R	-0.286415	2.46428e-16	3.87459e-12												SDC3	-0.28927	4.05022e-16	6.36816e-12		SYNGR2	0.250503	4.79698e-114	7.54229e-110
BRSK1	0.281856	3.98358e-106	6.26339e-102		FOSB	-0.391992	2.04942e-88	3.22231e-84		NR4A2	-0.361551	1.28957e-34	2.0276e-30							ALAD	-0.275099	4.40308e-33	6.92296e-29		IDH1	-0.286924	3.42115e-66	5.37907e-62												PON2	-0.289626	5.64148e-21	8.87009e-17		BRI3	0.250311	2.76955e-77	4.35457e-73
DUSP1	0.281845	8.88865e-12	1.39756e-07		CRISPLD2	-0.396022	0	0		SERPING1	-0.369777	2.05715e-42	3.23445e-38							APOD	-0.275205	1.06141e-06	0.0166885		PAPSS2	-0.290097	2.73638e-50	4.30241e-46												NR4A2	-0.290188	1.81722e-08	0.000285721		EPB41L2	0.250276	9.1967e-149	1.446e-144
PITPNM1	0.281664	1.42243e-61	2.23648e-57		DEPP1	-0.396769	1.44215e-176	2.26749e-172		PTGDS	-0.372324	1.64549e-15	2.58721e-11							SLC25A37	-0.275449	8.29264e-34	1.30385e-29		SORBS2	-0.290142	2.81967e-57	4.43336e-53												TM7SF2	-0.290713	3.12464e-09	4.91287e-05		FADS1	-0.250363	1.32994e-54	2.09107e-50
KAZN	0.2814	1.67076e-61	2.62693e-57		NID1	-0.398924	0	0		VCAN	-0.375632	1.1854e-37	1.8638e-33							HSPB6	-0.275449	5.1246e-33	8.0574e-29		SLC40A1	-0.290858	1.09034e-42	1.71435e-38												RORA	-0.291655	2.99254e-17	4.70517e-13		PPFIBP1	-0.251561	7.75667e-124	1.21958e-119
CHRD	0.281369	3.70353e-161	5.82307e-157		ZFP36L1	-0.399639	1.8834e-253	2.96126e-249		MRC1	-0.37569	4.37643e-37	6.88106e-33							KLF2	-0.275624	7.45306e-20	1.17184e-15		SNTB1	-0.29244	3.02211e-60	4.75166e-56												KDM5D	-0.291892	1.14147e-19	1.79474e-15		OBSL1	-0.252236	1.311e-122	2.06128e-118
TMEM87B	0.280113	5.73656e-67	9.0196e-63		GRN	-0.401776	1.22918e-197	1.93264e-193		ZFP36L1	-0.380367	8.31776e-39	1.3078e-34							F13A1	-0.275792	4.17569e-16	6.56544e-12		LONRF2	-0.293004	1.0637e-74	1.67245e-70												FAM166B	-0.29283	6.24594e-18	9.8205e-14		GOLM1	-0.252603	4.59062e-86	7.21782e-82
ARHGAP18	0.279239	9.69871e-43	1.52493e-38		JUNB	-0.403812	2.3857e-253	3.75104e-249		COL6A1	-0.384322	3.808e-40	5.98732e-36							SPTSSA	-0.275933	1.22624e-30	1.92802e-26		GNS	-0.293319	9.38276e-50	1.47525e-45												ITGA1	-0.294106	1.05408e-15	1.65733e-11		NDRG4	-0.252968	3.3515e-102	5.26956e-98
SLF2	0.278139	1.35031e-50	2.1231e-46		IFITM3	-0.406431	0	0		PEG10	-0.385019	1.08799e-33	1.71064e-29							VASH1	-0.276335	5.12188e-34	8.05313e-30		SULT2A1	-0.293372	2.62247e-32	4.12332e-28												ABCA1	-0.294243	4.92373e-13	7.74159e-09		SPTBN1	-0.253475	3.20902e-100	5.04554e-96
TRIM45	0.277191	1.98948e-126	3.12805e-122		CXCL12	-0.407762	0	0		AEBP1	-0.388128	7.03294e-29	1.10579e-24							PPIF	-0.276399	2.22822e-38	3.50342e-34		MSI2	-0.293694	2.59066e-68	4.0733e-64												GNS	-0.294748	3.44775e-13	5.4209e-09		NLK	-0.254805	3.57101e-73	5.6147e-69
ZDHHC2	0.27619	8.34617e-49	1.31227e-44		DKK3	-0.407876	5.35961e-299	8.42691e-295		CD68	-0.39072	1.88985e-33	2.97141e-29							OAF	-0.277437	8.75201e-38	1.37608e-33		CYB5B	-0.295277	3.50486e-51	5.51069e-47												TIMP1	-0.295799	5.22547e-09	8.21601e-05		MFGE8	-0.255667	7.09383e-32	1.11536e-27
KCNK1	0.274257	1.48771e-229	2.33912e-225		JUN	-0.409293	1.32335e-136	2.0807e-132		MFGE8	-0.394657	1.52321e-41	2.39494e-37							TXNIP	-0.27763	6.05299e-13	9.51712e-09		HSPD1	-0.299037	6.28051e-64	9.87484e-60												AOX1	-0.296187	9.19057e-16	1.44503e-11		VCAM1	-0.255786	1.76053e-72	2.76807e-68
HTR4	0.273035	0	0		RGS5	-0.409928	3.4636e-131	5.44581e-127		DKK3	-0.395314	1.1719e-43	1.84258e-39							CYBB	-0.278162	1.99861e-17	3.14241e-13		SAT1	-0.30018	2.39973e-09	3.77309e-05												USP48	-0.296911	5.36946e-19	8.4424e-15		LTBP4	-0.256071	6.42685e-47	1.01049e-42
KHDRBS2	0.27282	5.97546e-229	9.39522e-225		TIMP2	-0.410425	4.01884e-253	6.31882e-249		FOSB	-0.396673	4.69855e-29	7.38752e-25							ZNF117	-0.278188	2.37871e-35	3.74005e-31		COBLL1	-0.301199	1.04383e-55	1.64121e-51												PHF10	-0.297672	2.22824e-14	3.50346e-10		RBBP7	-0.257378	1.03385e-92	1.62552e-88
PSME4	0.272649	1.3773e-54	2.16554e-50		NR2F2	-0.413632	0	0		MS4A6A	-0.399354	6.30405e-38	9.91186e-34							SSR2	-0.279324	4.10183e-38	6.4493e-34		TPP1	-0.301574	9.34387e-65	1.46914e-60												ITGA9	-0.300405	2.44438e-22	3.8433e-18		SH3BP5	-0.258611	7.37362e-75	1.15935e-70
LRRC38	0.272067	2.12072e-48	3.33441e-44		KLF2	-0.416007	0	0		FBLN5	-0.40374	5.54583e-28	8.71971e-24							IFI30	-0.280414	2.63893e-18	4.14919e-14		RGS2	-0.30249	8.20252e-55	1.28968e-50												CYBB	-0.300465	3.03917e-13	4.77848e-09		CTTN	-0.258656	5.89494e-135	9.26861e-131
SUGP2	0.271879	2.39445e-44	3.7648e-40		EMP1	-0.423596	0	0		ITGA1	-0.424408	1.61833e-68	2.5445e-64							FNDC3B	-0.280754	7.61851e-41	1.19786e-36		CD46	-0.302653	1.17775e-57	1.85177e-53												DNER	-0.301619	3.93068e-18	6.18021e-14		KCTD3	-0.259052	2.1092e-100	3.3163e-96
TTC3	0.271446	4.36384e-32	6.86126e-28		MCL1	-0.426623	7.02172e-86	1.10402e-81		RHOB	-0.425106	2.06405e-43	3.2453e-39							EBP	-0.281116	2.90625e-29	4.5695e-25		DAB2	-0.305813	9.7497e-37	1.53294e-32												SERINC5	-0.304174	7.22076e-21	1.13532e-16		RHOBTB3	-0.259282	1.75132e-84	2.7536e-80
TESK1	0.27142	5.12482e-59	8.05775e-55		F13A1	-0.431377	2.69983e-307	4.24494e-303		NRP1	-0.43022	1.90146e-67	2.98967e-63							RDX	-0.282764	1.81871e-38	2.85956e-34		MEIS1	-0.306093	1.91206e-69	3.00633e-65												PAPSS2	-0.306167	8.36936e-19	1.31591e-14		GASK1B	-0.262396	9.01045e-61	1.41671e-56
MAML1	0.270784	1.01521e-40	1.59621e-36		AHNAK	-0.433099	0	0		CSRP1	-0.434381	4.73453e-45	7.4441e-41							IQSEC1	-0.282883	1.84778e-38	2.90526e-34		DNER	-0.306191	3.2682e-61	5.1386e-57												NLK	-0.308305	6.47248e-20	1.01767e-15		SEMA3B	-0.262839	5.05278e-125	7.94448e-121
KIAA1549	0.270432	3.65482e-116	5.74647e-112		CPE	-0.438714	0	0		CSF1R	-0.440042	8.9878e-33	1.41315e-28							SPTBN1	-0.28379	2.00795e-36	3.15709e-32		LRP1	-0.30694	2.06196e-52	3.24202e-48												VSIG4	-0.3095	1.02421e-12	1.61036e-08		ST5	-0.263329	1.43157e-114	2.25086e-110
SEC23B	0.270031	2.87281e-45	4.51693e-41		LTBP4	-0.439727	0	0		IGFBP4	-0.453115	3.47072e-54	5.45702e-50							CREM	-0.284148	3.34303e-30	5.25625e-26		FAM166B	-0.309329	3.64642e-67	5.73327e-63												CREM	-0.311827	4.90074e-20	7.70543e-16		ERN1	-0.264158	5.88584e-89	9.2543e-85
ZNF275	0.269636	7.46612e-29	1.1739e-24		CYBB	-0.464269	0	0		MCL1	-0.457219	2.84557e-36	4.47408e-32							FGL2	-0.284465	3.89416e-18	6.12279e-14		UGCG	-0.311583	1.39314e-27	2.19043e-23												SRGN	-0.312247	3.3169e-10	5.21516e-06		NR2F2	-0.265237	1.40297e-59	2.2059e-55
BAZ2B	0.269529	4.13943e-35	6.50843e-31		SLCO2B1	-0.465795	0	0		BGN	-0.459118	1.1087e-27	1.7432e-23							ST5	-0.286421	5.18685e-37	8.15528e-33		RHOBTB3	-0.311655	2.61175e-75	4.10645e-71												CTSD	-0.315065	1.17497e-17	1.84741e-13		KCNK3	-0.26562	2.78984e-97	4.38646e-93
KIF16B	0.269371	4.46329e-36	7.01764e-32		THBS1	-0.467104	0	0		TGFBR2	-0.463513	5.194e-54	8.16653e-50							MMP2	-0.288895	2.72856e-12	4.29011e-08		CEBPB	-0.313015	5.49162e-62	8.63447e-58												MSI2	-0.319031	8.21345e-23	1.2914e-18		AS3MT	-0.266707	1.45965e-89	2.29501e-85
BTG2	0.269363	2.26602e-17	3.56286e-13		APOD	-0.4762	1.50396e-222	2.36468e-218		JUN	-0.46773	3.23466e-35	5.08586e-31							PLXND1	-0.288963	8.97888e-33	1.41175e-28		MAP3K5	-0.313039	6.26925e-74	9.85714e-70												SEPTIN4	-0.319376	4.98118e-23	7.8319e-19		RBP4	-0.268218	4.5522e-31	7.15743e-27
LMBR1	0.267688	1.11999e-38	1.76095e-34		C11orf96	-0.477984	2.7783e-213	4.36832e-209		DAB2	-0.46782	4.97085e-61	7.81566e-57							PAPSS2	-0.290424	3.15121e-28	4.95465e-24		POR	-0.314983	1.12995e-63	1.77663e-59												SLC37A2	-0.319499	9.96278e-20	1.56645e-15		MAST4	-0.269753	1.83827e-145	2.89031e-141
F11R	0.267018	1.62892e-53	2.56115e-49		VSIG4	-0.480164	0	0		CCN2	-0.479545	8.51796e-31	1.33928e-26							COL15A1	-0.290651	1.23713e-23	1.94514e-19		LGMN	-0.316616	6.52196e-11	1.02545e-06												PILRB	-0.319966	1.62524e-20	2.55536e-16		HSPE1	-0.269804	1.4584e-92	2.29304e-88
TMEM8B	0.2647	6.35835e-48	9.99724e-44		CST3	-0.489019	5.65317e-266	8.88848e-262		COL1A1	-0.481919	1.64729e-22	2.59003e-18							MAN1A1	-0.290815	1.31795e-34	2.07222e-30		SCPEP1	-0.317274	1.19478e-70	1.87855e-66												TPP1	-0.320977	2.26256e-20	3.55743e-16		SCD5	-0.269894	1.92399e-109	3.02509e-105
TSTD1	0.264691	1.02906e-61	1.61799e-57		LRP1	-0.489409	0	0		UGCG	-0.495813	7.79838e-54	1.22614e-49							ALDH2	-0.291269	8.93246e-34	1.40445e-29		PTPRS	-0.317542	2.10741e-71	3.31348e-67												BST2	-0.327263	1.86527e-22	2.93276e-18		SEMA6A	-0.271451	1.66879e-124	2.62384e-120
ATP1B1	0.262623	1.91569e-49	3.01204e-45		COL4A2	-0.490677	0	0		ENG	-0.496107	6.14889e-57	9.66789e-53							C9orf16	-0.292088	7.22945e-35	1.13669e-30		DLG5	-0.323078	1.75024e-75	2.7519e-71												EPHX1	-0.330456	3.24864e-16	5.10784e-12		TUSC3	-0.272783	1.20902e-125	1.90095e-121
DCUN1D4	0.262518	2.73037e-50	4.29297e-46		FGL2	-0.499499	0	0		CEBPD	-0.512028	5.41611e-60	8.51575e-56							EEF2	-0.29265	2.98581e-38	4.69459e-34		QPCT	-0.327868	1.73208e-52	2.72334e-48												DDX17	-0.332027	2.87804e-23	4.52515e-19		FAM214A	-0.272827	6.74164e-124	1.05999e-119
TCF4	0.262393	2.56286e-42	4.02958e-38		FN1	-0.500128	0	0		MS4A7	-0.514868	2.31614e-30	3.64166e-26							CCDC69	-0.293879	4.71976e-41	7.42087e-37		CD68	-0.329421	3.42596e-28	5.38663e-24												LGMN	-0.332772	2.10367e-06	0.033076		OPTN	-0.275173	5.65397e-123	8.88974e-119
IBTK	0.262293	2.17369e-42	3.41769e-38		MFGE8	-0.50013	0	0		CYP11B2	-0.515775	1.91403e-19	3.00943e-15							SLC35F5	-0.294127	1.39937e-35	2.20023e-31		MYL9	-0.329831	2.22734e-72	3.50204e-68												HDHD3	-0.335281	1.7854e-22	2.80718e-18		DKK3	-0.277284	1.29508e-49	2.03626e-45
REV1	0.26181	4.09609e-38	6.44028e-34		BTG2	-0.500244	1.29672e-290	2.03883e-286		BTG2	-0.548504	1.12981e-58	1.7764e-54							IKBKB	-0.294409	3.26132e-38	5.12777e-34		ABCB1	-0.334228	2.23119e-69	3.5081e-65												CCNL2	-0.335764	7.8263e-20	1.23053e-15		ITM2C	-0.277293	2.90992e-69	4.57527e-65
PHLDA1	0.261146	2.66635e-38	4.1923e-34		ADAMTS1	-0.500267	0	0		COL6A2	-0.548655	7.22513e-49	1.13601e-44							FOS	-0.295453	7.02719e-24	1.10488e-19		MLXIPL	-0.336089	1.75047e-79	2.75226e-75												ECE1	-0.337003	7.26227e-21	1.14185e-16		FBLN5	-0.277567	4.63488e-18	7.28743e-14
PFN2	0.260786	3.3385e-57	5.24912e-53		IGFBP6	-0.501856	0	0		FBLN1	-0.561998	6.11736e-44	9.61832e-40							ACTN4	-0.296179	2.41221e-44	3.79272e-40		AS3MT	-0.336739	9.0147e-71	1.41738e-66												MRC1	-0.337449	3.2008e-13	5.03263e-09		SPSB3	-0.277625	6.23012e-116	9.79561e-112
CPNE1	0.260725	1.14036e-41	1.79299e-37		FABP4	-0.506239	6.23448e-65	9.80247e-61		COL3A1	-0.570687	2.22114e-25	3.4923e-21							ZFP36L2	-0.297178	3.82273e-31	6.01048e-27		RORA	-0.338266	3.10984e-72	4.8896e-68												SULT2A1	-0.337518	2.45332e-15	3.85735e-11		AKR1B1	-0.279582	2.13874e-90	3.36275e-86
KCNH3	0.259833	2.46896e-217	3.88195e-213		EGR1	-0.50807	1.73659e-228	2.73044e-224		TNXB	-0.571033	1.28081e-31	2.01382e-27							HADHB	-0.29849	3.04415e-43	4.78632e-39		MS4A6A	-0.339144	2.24783e-30	3.53427e-26												CD68	-0.337863	2.20207e-10	3.46231e-06		CYP51A1	-0.28021	2.62452e-54	4.12654e-50
CLRN1	0.259816	8.04357e-155	1.26469e-150		EGFL7	-0.510512	0	0		LUM	-0.579627	1.3357e-33	2.10011e-29							SCD5	-0.298694	2.35712e-39	3.7061e-35		LGALS3BP	-0.339558	3.33827e-87	5.24877e-83												ABCB1	-0.34074	4.75611e-21	7.47804e-17		MICALL2	-0.280562	4.87126e-151	7.65908e-147
KIF5C	0.258561	4.85653e-88	7.63592e-84		CALD1	-0.514522	0	0		FCGRT	-0.588224	7.44376e-44	1.17038e-39							SEPTIN4	-0.299303	1.79423e-39	2.82107e-35		CLU	-0.3399	3.81531e-54	5.99881e-50												SGK1	-0.341402	2.2566e-15	3.54806e-11		AVPR1A	-0.281282	8.54827e-87	1.34404e-82
ZNF462	0.258556	7.30976e-44	1.14931e-39		SRGN	-0.522049	0	0		MCOLN3	-0.5888	8.48452e-63	1.33402e-58							HSPE1	-0.299841	1.57849e-38	2.48186e-34		SQSTM1	-0.340315	4.34236e-68	6.82749e-64												SLC16A9	-0.342634	7.55083e-21	1.18722e-16		SPARCL1	-0.282171	1.99515e-47	3.13698e-43
PLEKHO1	0.257742	1.8521e-33	2.91205e-29		GPX3	-0.526132	0	0		CCN1	-0.594642	8.23625e-29	1.29499e-24							AHNAK	-0.301677	3.9351e-30	6.18716e-26		GSTA1	-0.34125	1.55853e-22	2.45048e-18												ARRDC3	-0.343496	2.60228e-15	4.09156e-11		CD9	-0.283332	2.3879e-101	3.75449e-97
BEX1	0.257142	7.38051e-191	1.16044e-186		NRP1	-0.536736	0	0		COL1A2	-0.611285	7.66207e-42	1.20471e-37							MFGE8	-0.301804	4.30443e-16	6.76786e-12		CTSA	-0.341632	1.47014e-62	2.3115e-58												PSAP	-0.344578	1.75197e-16	2.75463e-12		HSPB6	-0.284854	8.7031e-98	1.36839e-93
NFIC	0.256884	5.04854e-30	7.93783e-26		MMP2	-0.537249	0	0		A2M	-0.629686	1.03697e-71	1.63043e-67							PLXDC2	-0.302618	1.08607e-40	1.70762e-36		PLTP	-0.343296	2.44667e-46	3.84689e-42												CTSA	-0.345098	2.13189e-19	3.35197e-15		ABCA8	-0.285292	1.32345e-132	2.08087e-128
PHF20L1	0.256334	1.45586e-45	2.28905e-41		PLPP3	-0.541016	1.19754e-298	1.8829e-294		VIM	-0.635593	1.58022e-86	2.48458e-82							VSIG4	-0.304582	2.79723e-19	4.39809e-15		SLC47A1	-0.345691	4.99816e-78	7.85861e-74												TNFAIP2	-0.346471	1.28344e-19	2.01795e-15		MLXIPL	-0.28587	4.35957e-96	6.85455e-92
KLHL5	0.255745	2.99381e-40	4.70717e-36		MRC1	-0.544119	0	0		HSD3B2	-0.655924	6.44428e-105	1.01323e-100							ST3GAL5	-0.304612	1.44709e-35	2.27525e-31		SLC16A9	-0.347896	3.57492e-67	5.62085e-63												LSP1	-0.349586	1.71969e-20	2.70387e-16		MT-ND3	-0.286786	5.94192e-44	9.34248e-40
MSI2	0.255671	1.34989e-30	2.12243e-26		SERPING1	-0.552413	0	0		CTSB	-0.664643	2.49235e-27	3.91873e-23							KCTD3	-0.304832	2.7782e-40	4.36816e-36		CD55	-0.350262	3.17198e-55	4.98731e-51												ADGRV1	-0.349795	8.7916e-21	1.3823e-16		NDRG2	-0.287924	1.68402e-109	2.64778e-105
PTGFRN	0.255422	4.70699e-43	7.4008e-39		CEBPD	-0.5535	0	0		IGFBP5	-0.683924	3.39649e-43	5.3403e-39							PHF10	-0.307221	2.93711e-26	4.61801e-22		CDH2	-0.353949	2.93393e-78	4.61302e-74												UGCG	-0.349897	3.82932e-14	6.02083e-10		PRKG1	-0.288817	2.36156e-146	3.71308e-142
DCTD	0.255328	2.7865e-37	4.38122e-33		PTGDS	-0.554284	1.07455e-161	1.68952e-157		EGR1	-0.697911	4.04853e-70	6.3655e-66							LDLR	-0.307448	1.0084e-23	1.58551e-19		NRCAM	-0.356292	3.18471e-89	5.00732e-85												CYB5B	-0.350129	1.22392e-20	1.92436e-16		SYNE2	-0.289475	1.12967e-147	1.77618e-143
ZNF836	0.254825	3.89931e-65	6.13089e-61		FTL	-0.558045	0	0		C1QB	-0.709853	5.30371e-46	8.33903e-42							IFITM3	-0.307855	1.78335e-34	2.80396e-30		CTSD	-0.357828	2.42483e-77	3.81256e-73												LAMB2	-0.352159	1.08756e-25	1.70996e-21		TMEM245	-0.289511	1.83658e-130	2.88765e-126
WBP1L	0.254499	7.02859e-38	1.10511e-33		COL4A1	-0.55809	0	0		ZFP36	-0.716511	4.63556e-63	7.2885e-59							ATRNL1	-0.308696	1.06193e-14	1.66967e-10		ALDH3A2	-0.360471	1.08894e-84	1.71214e-80												LUC7L3	-0.352234	2.13381e-22	3.35499e-18		SLC25A37	-0.29094	1.90789e-138	2.99978e-134
BRAT1	0.254134	5.21496e-48	8.19949e-44		C1R	-0.559248	0	0		TAGLN	-0.727575	7.62584e-59	1.19901e-54							ECH1	-0.310041	9.27424e-39	1.45819e-34		FTL	-0.370721	6.54457e-45	1.029e-40												MS4A6A	-0.352413	1.19694e-10	1.88194e-06		SLC35F5	-0.293754	1.4903e-122	2.3432e-118
SV2B	0.253531	1.8815e-220	2.95828e-216		EPAS1	-0.559468	0	0		IGFBP7	-0.733149	2.9381e-65	4.61957e-61							SCPEP1	-0.310239	3.44288e-31	5.41324e-27		HDHD3	-0.372163	1.50598e-85	2.36786e-81												B2M	-0.3577	1.82712e-20	2.87278e-16		PRDX2	-0.296009	6.46071e-117	1.01582e-112
RANBP3	0.252579	1.74318e-43	2.7408e-39		CD68	-0.560408	0	0		C1QC	-0.749818	8.76176e-47	1.37761e-42							LGALS1	-0.310241	1.56982e-36	2.46823e-32		MGST1	-0.37547	8.75632e-74	1.37676e-69												QPCT	-0.361455	4.13355e-19	6.49918e-15		PBX1	-0.297044	2.27973e-143	3.58441e-139
RDH11	0.252074	2.43039e-31	3.8213e-27		SPARCL1	-0.568691	0	0		JUNB	-0.796793	5.04569e-120	7.93334e-116							DDX5	-0.3108	1.56016e-16	2.45304e-12		CST3	-0.376723	7.85358e-55	1.23482e-50												FDX1	-0.362272	1.68563e-21	2.65031e-17		PDGFD	-0.297109	2.77525e-129	4.36352e-125
TSPOAP1	0.25167	6.30508e-49	9.91348e-45		MS4A6A	-0.57154	0	0		MGP	-0.814068	6.55324e-52	1.03037e-47							SRGN	-0.311697	9.84799e-18	1.5484e-13		PLBD2	-0.387236	3.90762e-85	6.14395e-81												AS3MT	-0.364172	4.61885e-24	7.26222e-20		TBC1D4	-0.299512	1.25621e-109	1.97514e-105
KCNMA1	0.251203	2.81581e-102	4.42729e-98		LGMN	-0.588373	3.4565e-301	5.43466e-297		CD163	-0.83439	1.65265e-48	2.59846e-44							PRKAR2B	-0.312019	3.84903e-31	6.05182e-27		C1S	-0.38941	1.05022e-31	1.65126e-27												LYVE1	-0.367118	1.89851e-09	2.98502e-05		MT2A	-0.300913	9.78288e-100	1.53816e-95
LUC7L	0.250711	1.99337e-30	3.13418e-26		VIM	-0.595496	0	0		SELENOP	-0.84117	9.23413e-32	1.45188e-27							QPCT	-0.312355	2.00553e-24	3.15329e-20		ADGRV1	-0.38995	2.00812e-79	3.15736e-75												CDH2	-0.367709	1.91343e-22	3.00848e-18		SNTB1	-0.301494	1.33283e-111	2.0956e-107
RGL1	0.250525	1.29956e-45	2.04329e-41		AEBP1	-0.603378	0	0		GSN	-0.871877	2.00717e-97	3.15587e-93							CAT	-0.313013	1.2683e-51	1.99415e-47		PSAP	-0.390337	4.79745e-81	7.54304e-77												CD9	-0.368134	1.77661e-25	2.79336e-21		SLC38A2	-0.30198	1.49064e-96	2.34373e-92
EFEMP1	-0.250677	3.41096e-14	5.36306e-10		TGFBR2	-0.604154	0	0		C1QA	-0.883765	1.32839e-48	2.08863e-44							CCNL2	-0.315579	8.17894e-20	1.28597e-15		SLC37A2	-0.391657	6.4823e-95	1.01921e-90												SERPINA5	-0.371175	3.26577e-26	5.13476e-22		CALD1	-0.302449	7.3969e-61	1.16302e-56
GGT5	-0.251871	7.05444e-16	1.10917e-11		LYVE1	-0.611361	0	0		STAB1	-0.891774	3.09025e-50	4.8588e-46							RBBP7	-0.31581	3.37708e-43	5.30978e-39		SERPINA5	-0.392206	6.76023e-86	1.06291e-81												SLC47A1	-0.37353	1.20763e-27	1.89876e-23		FOSL2	-0.303196	2.39201e-111	3.76096e-107
LGALS3BP	-0.252588	4.03881e-11	6.35023e-07		FBLN5	-0.634411	0	0		DUSP1	-1.0309	5.39916e-179	8.48911e-175							NPC2	-0.318075	2.3005e-33	3.61708e-29		AOX1	-0.396377	2.80361e-96	4.40812e-92												DAB2	-0.385779	3.1665e-22	4.97869e-18		CPE	-0.303521	6.5811e-72	1.03475e-67
CXCL12	-0.255207	1.09941e-11	1.7286e-07		CSRP1	-0.637263	0	0		TIMP3	-1.04068	6.45472e-166	1.01488e-161							BMP1	-0.320275	3.89172e-43	6.11895e-39		FBLN1	-0.397654	1.91689e-22	3.01392e-18												ATRNL1	-0.389487	2.76527e-18	4.34783e-14		VSTM4	-0.305589	8.87057e-152	1.39472e-147
LRRC32	-0.255673	2.51513e-16	3.95455e-12		SAT1	-0.64392	1.15794e-124	1.82063e-120		NR4A1	-1.11901	6.38107e-151	1.00329e-146							RHOBTB3	-0.320534	7.77609e-42	1.22263e-37		PEBP1	-0.399471	5.93017e-101	9.32401e-97												CYP11A1	-0.391078	6.77003e-21	1.06445e-16		SREBF1	-0.305656	6.33502e-82	9.96055e-78
SAMHD1	-0.256835	7.00903e-16	1.10203e-11		IGFBP4	-0.647011	0	0		DCN	-1.13741	1.69486e-98	2.66483e-94							PDGFD	-0.320547	4.26479e-45	6.70553e-41		CSF1R	-0.400404	2.34245e-33	3.68303e-29												CXCR4	-0.394151	1.48635e-17	2.33698e-13		DNER	-0.307939	1.33978e-114	2.10653e-110
PDGFRB	-0.257402	1.16456e-14	1.83104e-10		CSF1R	-0.661725	0	0		RNASE1	-1.22908	4.33835e-57	6.82119e-53							MRC1	-0.321113	1.0653e-14	1.67497e-10		LUM	-0.401402	4.36556e-12	6.86397e-08												CTNNAL1	-0.394902	1.22454e-26	1.92534e-22		HSPG2	-0.312651	5.67184e-113	8.91784e-109
VTN	-0.258744	1.65405e-16	2.60067e-12		C1S	-0.668548	0	0		CCN3	-1.25003	6.59196e-187	1.03645e-182							CYB561A3	-0.322081	8.63369e-37	1.35747e-32		EPHX1	-0.403715	2.07335e-85	3.25992e-81												C3	-0.395009	3.99614e-17	6.28312e-13		ASPH	-0.313378	7.54865e-126	1.18687e-121
MAF	-0.261652	1.15194e-13	1.8112e-09		TIMP3	-0.686764	0	0		C7	-1.29749	5.16487e-75	8.12073e-71							MLXIPL	-0.322759	1.63554e-35	2.57155e-31		COL1A1	-0.403726	5.61669e-14	8.83113e-10												PLAGL1	-0.398872	1.93667e-23	3.04503e-19		ATP2B4	-0.313576	6.53953e-136	1.02821e-131
CLIC4	-0.26225	8.08563e-21	1.2713e-16		CD74	-0.693585	1.51473e-174	2.38161e-170		FOS	-1.36292	1.49175e-115	2.34548e-111							APOC1	-0.323378	5.57351e-34	8.76323e-30		CYP11A1	-0.406597	2.58218e-69	4.05996e-65												CSF1R	-0.40344	7.25486e-11	1.14068e-06		POR	-0.314196	2.82789e-114	4.4463e-110
SPRY1	-0.262534	3.79842e-11	5.97226e-07		CCN2	-0.722784	0	0		CHGB	-1.91636	1.04246e-08	0.000163906							HSPB1	-0.32349	1.07275e-22	1.68668e-18		NR5A1	-0.406872	2.67432e-99	4.20484e-95												GSTA4	-0.404579	1.49591e-27	2.35201e-23		BMP1	-0.315936	3.40166e-148	5.34842e-144
NR2F1	-0.264866	1.07009e-11	1.68251e-07		ENG	-0.735328	0	0												AADAC	-0.323645	2.5263e-39	3.9721e-35		ZEB2	-0.408716	1.99456e-92	3.13605e-88												NR5A1	-0.406801	2.40366e-28	3.77927e-24		PRKAR2B	-0.315937	5.12421e-90	8.05679e-86
MAPK4	-0.265072	8.90635e-20	1.40035e-15		GLUL	-0.735619	0	0												IDH1	-0.323678	3.92361e-46	6.16909e-42		GSTA4	-0.410046	1.4855e-85	2.33565e-81												MCOLN3	-0.409643	5.7481e-09	9.03773e-05		CYP11A1	-0.31727	1.76043e-74	2.76793e-70
ECH1	-0.265688	3.58096e-12	5.63034e-08		COL1A1	-0.738093	0	0												AVPR1A	-0.324548	3.72369e-34	5.85476e-30		ATRNL1	-0.429109	1.02488e-74	1.61142e-70												PLBD2	-0.410669	5.62471e-28	8.84373e-24		AEBP1	-0.317427	2.90519e-42	4.56783e-38
PDGFRA	-0.265714	1.63614e-13	2.5725e-09		BGN	-0.740231	0	0												SLC38A2	-0.325676	2.31298e-36	3.6367e-32		SREBF1	-0.429228	1.7153e-93	2.69696e-89												FADS2	-0.41408	4.18054e-27	6.57307e-23		ECHDC2	-0.318003	1.93982e-165	3.04998e-161
CYB5R3	-0.268172	2.80564e-13	4.4113e-09		TNXB	-0.765381	0	0												SPSB3	-0.3262	9.9797e-45	1.56911e-40		FTH1	-0.432399	9.18892e-73	1.44477e-68												SORBS2	-0.414286	4.18532e-32	6.58057e-28		LONRF2	-0.318654	3.25169e-158	5.11264e-154
PLXND1	-0.26848	1.04121e-15	1.63709e-11		MS4A7	-0.767458	0	0												G0S2	-0.326967	9.35754e-17	1.47129e-12		COL1A2	-0.432802	3.54919e-19	5.58038e-15												APP	-0.419108	4.36424e-30	6.86189e-26		TPM2	-0.319969	8.70698e-127	1.369e-122
B4GALT1	-0.26915	2.21811e-22	3.48753e-18		COL6A2	-0.775226	0	0												COL4A2	-0.327791	4.69083e-24	7.3754e-20		SLC23A2	-0.436753	1.9621e-102	3.085e-98												TBX3	-0.425063	1.77927e-34	2.79755e-30		VCAN	-0.32211	1.38498e-62	2.1776e-58
HSPG2	-0.2713	9.31201e-12	1.46413e-07		ZFP36	-0.790665	0	0												SNTB1	-0.328741	1.30626e-38	2.05383e-34		ACADVL	-0.437979	1.27587e-112	2.00606e-108												CD55	-0.429074	1.29699e-26	2.03925e-22		C1R	-0.322427	7.10269e-43	1.11676e-38
EMP1	-0.271376	1.99351e-13	3.1344e-09		FCGRT	-0.797749	0	0												KCNK3	-0.32919	9.04335e-42	1.42189e-37		TM7SF2	-0.439474	5.98122e-74	9.40427e-70												MCL1	-0.430266	3.63799e-17	5.72002e-13		GSTA1	-0.32262	9.65871e-32	1.51864e-27
ALAD	-0.273041	6.21664e-13	9.77442e-09		FBLN1	-0.806386	0	0												TIMP1	-0.329763	3.79629e-19	5.96891e-15		FADS2	-0.441701	3.11516e-96	4.89797e-92												LENG8	-0.432925	5.37094e-29	8.44474e-25		BEX3	-0.323066	3.33013e-131	5.23596e-127
NPC2	-0.273633	9.66251e-10	1.51924e-05		CD14	-0.808922	0	0												RORA	-0.33251	1.10552e-32	1.73821e-28		FDX1	-0.445522	8.08627e-100	1.2714e-95												SLC23A2	-0.433788	1.8305e-29	2.8781e-25		QPCT	-0.324739	2.78549e-83	4.37963e-79
SPARC	-0.278817	2.64891e-09	4.16488e-05		CCN1	-0.816472	0	0												PLBD2	-0.333457	1.18847e-29	1.86863e-25		CXCR4	-0.448048	6.4181e-74	1.00912e-69												GASK1B	-0.444357	3.95425e-33	6.21727e-29		ADAMTS1	-0.327455	2.52991e-59	3.97778e-55
KLF2	-0.28032	9.78414e-14	1.53836e-09		LUM	-0.84643	0	0												VCAM1	-0.333464	4.55178e-34	7.15676e-30		TOB1	-0.448749	2.15766e-65	3.39249e-61												ALAS1	-0.445886	5.93309e-23	9.3286e-19		C2CD2	-0.329908	2.52174e-158	3.96493e-154
EBP	-0.28143	7.00323e-16	1.10112e-11		CTSB	-0.847412	3.0784e-145	4.84017e-141												HSPG2	-0.33472	6.46699e-40	1.0168e-35		TBX3	-0.468088	2.67365e-124	4.20377e-120												MS4A7	-0.45445	1.79588e-08	0.000282366		COL4A2	-0.331489	4.82463e-79	7.58576e-75
TNS2	-0.283583	1.30755e-22	2.05586e-18		COL3A1	-0.862224	0	0												C2CD2	-0.335222	1.59661e-49	2.51034e-45		LSP1	-0.470382	2.58294e-124	4.06116e-120												GRAMD1B	-0.460321	1.92099e-28	3.02038e-24		LUC7L3	-0.333017	8.73418e-103	1.37327e-98
SQSTM1	-0.285731	5.95438e-11	9.36207e-07		COL1A2	-0.883045	0	0												CALD1	-0.335346	3.28853e-19	5.17056e-15		ABCA1	-0.473852	1.53163e-112	2.40818e-108												FOSL2	-0.467721	7.84446e-36	1.23339e-31		COBLL1	-0.337012	1.58739e-125	2.49586e-121
CRISPLD2	-0.286566	1.5276e-14	2.40184e-10		A2M	-0.891131	0	0												MS4A6A	-0.335835	8.87696e-15	1.39572e-10		PLAGL1	-0.479164	4.11637e-117	6.47216e-113												CLU	-0.477302	2.08596e-25	3.27975e-21		CAPN2	-0.338696	3.7272e-155	5.86028e-151
MLXIPL	-0.287829	4.71287e-16	7.41004e-12		TAGLN	-0.9644	0	0												PLPP3	-0.336133	1.17073e-17	1.84074e-13		CYP11B2	-0.48141	5.2085e-10	8.18933e-06												SOAT1	-0.48846	1.21534e-36	1.91088e-32		PLBD2	-0.339258	7.24471e-116	1.13909e-111
FLNB	-0.289364	1.46348e-24	2.30103e-20		C1QB	-0.973652	0	0												EZR	-0.336624	1.01622e-50	1.5978e-46		MS4A7	-0.481977	3.71888e-33	5.84719e-29												PEG3	-0.505779	7.00785e-30	1.10184e-25		PON2	-0.339859	5.76796e-155	9.06896e-151
GRN	-0.290373	6.36697e-09	0.000100108		IGFBP5	-1.02024	0	0												SPARCL1	-0.337346	2.92613e-22	4.60076e-18		C3	-0.489792	3.99817e-86	6.28632e-82												FDXR	-0.512096	4.3023e-32	6.76451e-28		BGN	-0.341715	4.72564e-24	7.43013e-20
BRI3	-0.293655	2.12865e-15	3.34688e-11		GSN	-1.02427	0	0												C11orf96	-0.337364	2.40727e-16	3.78495e-12		AKR1B1	-0.492471	6.66205e-140	1.04747e-135												DDX5	-0.517976	6.58768e-37	1.03578e-32		AOX1	-0.342312	1.73155e-135	2.72251e-131
INMT	-0.294634	1.57093e-19	2.46997e-15		C1QC	-1.02501	0	0												NLK	-0.337593	1.14072e-41	1.79356e-37		ALAS1	-0.492773	6.32536e-91	9.94536e-87												STAR	-0.519897	3.37096e-37	5.30017e-33		PEG10	-0.346925	2.48315e-89	3.90426e-85
NR2F2	-0.295269	5.11465e-12	8.04177e-08		IGFBP7	-1.02883	0	0												CTSD	-0.338196	6.51004e-34	1.02357e-29		FDXR	-0.499271	3.39933e-115	5.34476e-111												APOE	-0.520576	4.95137e-34	7.78504e-30		C11orf96	-0.348501	1.80674e-61	2.84074e-57
USP53	-0.296279	1.61645e-13	2.54154e-09		DCN	-1.04227	0	0												ITGA9	-0.338446	3.79495e-44	5.96681e-40		SOAT1	-0.505093	3.24997e-121	5.10993e-117												AKR1B1	-0.527379	1.00505e-45	1.58024e-41		HSPD1	-0.351322	1.13509e-125	1.7847e-121
LAPTM5	-0.296486	7.36046e-20	1.15729e-15		MGP	-1.05835	0	0												AEBP1	-0.338871	6.0382e-18	9.49387e-14		GRAMD1B	-0.509682	3.40637e-111	5.35583e-107												WHRN	-0.570322	4.77994e-30	7.5155e-26		CD46	-0.353035	7.45048e-139	1.17144e-134
SEMA3B	-0.297012	8.67071e-25	1.3633e-20		CD163	-1.13991	0	0												TKFC	-0.33925	1.3746e-35	2.16129e-31		MCOLN3	-0.510034	6.77994e-61	1.06601e-56												CD14	-0.587535	6.61798e-16	1.04054e-11		COL18A1	-0.356272	2.44889e-168	3.85039e-164
ACTB	-0.297767	5.41353e-15	8.5117e-11		SELENOP	-1.16828	0	0												PEG10	-0.339761	9.76923e-29	1.53602e-24		STAR	-0.517343	1.42844e-117	2.24594e-113												IFITM10	-0.587822	3.74994e-21	5.89603e-17		DLG5	-0.356549	1.05501e-167	1.6588e-163
DDR2	-0.298538	3.06968e-22	4.82646e-18		C1QA	-1.19437	0	0												ARRDC3	-0.340178	8.38391e-29	1.3182e-24		APOE	-0.535249	2.42943e-127	3.8198e-123												C1QB	-0.606615	6.74015e-11	1.05975e-06		FAM166B	-0.357893	5.06005e-148	7.95592e-144
RDX	-0.300748	9.17196e-21	1.44211e-16		STAB1	-1.2299	0	0												POR	-0.341951	6.09967e-40	9.59051e-36		CD14	-0.557749	1.37419e-40	2.16064e-36												ABCC3	-0.619457	1.79237e-36	2.81814e-32		ALDH3A2	-0.358236	2.95591e-146	4.64758e-142
HDHD3	-0.300755	5.11356e-15	8.04005e-11		FOS	-1.23032	0	0												TNFAIP2	-0.343578	2.87411e-31	4.51897e-27		DLK1	-0.565357	5.31816e-71	8.36174e-67												DHCR24	-0.621628	2.02631e-37	3.18596e-33		CNN3	-0.358854	1.37149e-164	2.15639e-160
CEBPB	-0.300856	2.92924e-12	4.60564e-08		RNASE1	-1.62809	0	0												ABCB1	-0.343628	3.51651e-36	5.52902e-32		PEG3	-0.570892	8.52139e-133	1.33982e-128												CTSB	-0.635001	1.98901e-11	3.12733e-07		SORBS2	-0.359419	1.66916e-161	2.62442e-157
SNTB1	-0.305383	1.44603e-20	2.2736e-16		C7	-1.69028	0	0												SLC16A9	-0.344593	1.11684e-38	1.756e-34		SELENOP	-0.586142	7.39441e-16	1.16262e-11												DLK1	-0.649258	1.7025e-28	2.67684e-24		C1S	-0.36018	7.66639e-46	1.20539e-41
MFGE8	-0.308278	2.59471e-09	4.07966e-05		CHGB	-2.28819	1.44991e-23	2.2797e-19												PON2	-0.345353	4.31025e-47	6.77701e-43		CTSB	-0.592749	9.16526e-32	1.44105e-27												C1QC	-0.652213	2.34405e-12	3.68555e-08		PTPRS	-0.361475	3.34645e-169	5.26162e-165
FSTL1	-0.308846	1.11162e-09	1.74781e-05																	COMT	-0.345392	9.01743e-49	1.41781e-44		C1QB	-0.592956	2.31337e-30	3.63731e-26												NR4A1	-0.655479	2.26507e-19	3.56136e-15		PHF10	-0.363432	8.71297e-120	1.36994e-115
NID1	-0.309479	7.11264e-18	1.11832e-13																	FSTL1	-0.3457	2.00415e-32	3.15112e-28		HSD3B2	-0.613138	8.72555e-67	1.37192e-62												CYP17A1	-0.671615	6.19142e-35	9.73477e-31		PAM	-0.364363	1.14017e-174	1.79269e-170
COL4A2	-0.31063	8.17456e-11	1.28529e-06																	SGK1	-0.347033	1.59827e-25	2.51296e-21		DHCR24	-0.617817	5.26091e-118	8.27173e-114												CD163	-0.710935	4.84011e-12	7.61011e-08		COL15A1	-0.364487	1.67884e-134	2.63964e-130
TPM1	-0.312063	3.75341e-08	0.000590149																	TBC1D4	-0.348194	1.53406e-43	2.412e-39		ABCC3	-0.633066	1.82267e-129	2.86578e-125												CCN3	-0.711399	4.21356e-25	6.62499e-21		ALAS1	-0.365754	7.37922e-88	1.16024e-83
SLCO2B1	-0.314761	1.17575e-17	1.84863e-13																	LMNA	-0.349115	1.23168e-34	1.93657e-30		DCN	-0.63789	5.44294e-22	8.55794e-18												HSD3B2	-0.717435	2.59968e-30	4.08748e-26		ABCB1	-0.366383	2.45941e-145	3.86693e-141
JUND	-0.316962	1.93815e-14	3.04735e-10																	UGCG	-0.349249	5.35165e-24	8.4144e-20		C1QC	-0.638565	2.82844e-34	4.44716e-30												C1QA	-0.718096	2.91914e-10	4.58976e-06		MGST1	-0.366792	2.31162e-129	3.63457e-125
LRP1	-0.32343	7.48376e-18	1.17667e-13																	SREBF1	-0.352411	4.33964e-35	6.82321e-31		CYP17A1	-0.64011	6.13594e-93	9.64754e-89												SCARB1	-0.757543	1.88428e-43	2.96265e-39		G0S2	-0.368313	2.31183e-49	3.63489e-45
IFI30	-0.324963	8.7735e-14	1.37946e-09																	SLC47A1	-0.353806	1.40812e-44	2.21399e-40		IFITM10	-0.656156	1.11122e-94	1.74718e-90												STAB1	-0.821639	2.68308e-16	4.21861e-12		COL4A1	-0.369555	1.80252e-67	2.83411e-63
CYBB	-0.325695	1.48379e-17	2.33296e-13																	CD68	-0.353863	2.29895e-17	3.61464e-13		WHRN	-0.678477	1.76061e-146	2.76821e-142												CD74	-0.859147	1.12199e-33	1.76411e-29		CCN2	-0.371035	5.83668e-27	9.17702e-23
ADAMTS1	-0.327353	1.52832e-11	2.40298e-07																	S100A10	-0.355092	1.9603e-45	3.08218e-41		C1QA	-0.695272	4.99204e-25	7.84898e-21												CYP21A2	-0.889176	2.05493e-44	3.23097e-40		LAMB2	-0.371367	1.64125e-175	2.58053e-171
VSIG4	-0.330281	8.44019e-16	1.32705e-11																	FTH1	-0.355541	1.98791e-26	3.12559e-22		CD163	-0.710754	1.00543e-30	1.58085e-26												RNASE1	-0.938896	8.07673e-10	1.2699e-05		FDX1	-0.371656	2.90273e-123	4.56396e-119
F13A1	-0.333325	1.56856e-18	2.46625e-14																	ASPH	-0.355582	3.4783e-47	5.46893e-43		CCN3	-0.751111	2.34733e-90	3.69071e-86												CYP11B1	-1.16884	3.05237e-55	4.79924e-51		MEIS1	-0.373915	9.44208e-193	1.48458e-188
BIN1	-0.334806	4.44363e-28	6.98671e-24																	TPM2	-0.356723	1.27001e-47	1.99683e-43		SCARB1	-0.857495	1.56367e-155	2.45855e-151																	FSTL1	-0.37561	4.82683e-139	7.58923e-135
CPE	-0.336108	1.31591e-14	2.06901e-10																	CAPN2	-0.35765	3.75842e-49	5.90937e-45		CYP21A2	-0.861338	1.81048e-125	2.84661e-121																	ADGRV1	-0.378979	1.56113e-133	2.45457e-129
TNFRSF1A	-0.336142	5.92765e-28	9.32004e-24																	COBLL1	-0.358366	3.96882e-41	6.24018e-37		CYP11B1	-1.44909	3.53121e-206	5.55212e-202																	SLC16A9	-0.379755	1.42685e-145	2.24344e-141
IFITM3	-0.336479	1.16452e-21	1.83098e-17																	SLC40A1	-0.358609	1.72712e-38	2.71555e-34		CHGB	-1.96933	4.52513e-15	7.11486e-11																	SOAT1	-0.380231	5.97191e-119	9.38963e-115
SEPTIN4	-0.337466	3.69514e-22	5.80986e-18																	FAM166B	-0.358808	4.92063e-48	7.7367e-44																						SLC47A1	-0.380741	4.42616e-168	6.95926e-164
LTBP4	-0.337585	2.9537e-17	4.6441e-13																	SLC37A2	-0.360892	7.13067e-42	1.12116e-37																						NR5A1	-0.383468	5.02852e-168	7.90634e-164
CTSA	-0.337693	7.70527e-14	1.2115e-09																	GLUL	-0.362879	4.42996e-09	6.96522e-05																						SERPINA5	-0.384594	2.4018e-139	3.77636e-135
ABLIM1	-0.338068	1.15364e-24	1.81388e-20																	FBLN5	-0.363223	1.28111e-16	2.01429e-12																						CCNL2	-0.384768	1.94893e-132	3.06431e-128
TMSB10	-0.339152	1.42962e-23	2.24779e-19																	RGN	-0.365111	3.85004e-51	6.05342e-47																						HDHD3	-0.384822	3.51359e-162	5.52442e-158
FGL2	-0.340443	7.7614e-20	1.22033e-15																	ITGA1	-0.365123	4.90603e-41	7.71376e-37																						FADS2	-0.386723	1.2048e-137	1.89431e-133
FN1	-0.340509	2.11644e-12	3.32768e-08																	SULT2A1	-0.369524	1.16622e-32	1.83365e-28																						COL6A1	-0.386853	2.43591e-128	3.82997e-124
EGFL7	-0.341287	7.69055e-13	1.20919e-08																	COL4A1	-0.369624	1.5987e-26	2.51364e-22																						MSI2	-0.38727	1.06342e-201	1.67202e-197
AKR1B1	-0.341956	1.52406e-23	2.39629e-19																	IGFBP4	-0.373863	1.7655e-28	2.77589e-24																						FABP4	-0.387283	3.53559e-30	5.55901e-26
THBS1	-0.343651	2.10668e-15	3.31233e-11																	HDHD3	-0.374183	2.54618e-47	4.00335e-43																						FBLN1	-0.387501	4.26965e-28	6.71317e-24
IL1R1	-0.348539	1.04248e-30	1.6391e-26																	PEBP1	-0.37497	5.23287e-47	8.22764e-43																						NRCAM	-0.390398	1.54159e-190	2.42384e-186
CNN3	-0.350646	3.8919e-19	6.11923e-15																	ALDH3A2	-0.376848	2.96166e-47	4.65663e-43																						ACADVL	-0.393187	1.33633e-160	2.10112e-156
RGN	-0.350874	1.78761e-20	2.81067e-16																	MT2A	-0.379857	2.5895e-52	4.07148e-48																						MYL9	-0.393447	9.42612e-185	1.48207e-180
COBLL1	-0.351276	5.68433e-21	8.93747e-17																	CFLAR	-0.3828	9.36446e-63	1.47237e-58																						MXRA7	-0.397319	1.45069e-203	2.28092e-199
COL4A1	-0.351613	6.9007e-12	1.085e-07																	LGMN	-0.383728	5.11053e-18	8.03528e-14																						EPHX1	-0.399357	1.94693e-158	3.06116e-154
BST2	-0.356497	1.71197e-20	2.69174e-16																	LYVE1	-0.386433	7.58507e-15	1.1926e-10																						PILRB	-0.399923	3.57871e-177	5.62681e-173
APOD	-0.358212	1.81023e-12	2.84622e-08																	HSPD1	-0.392097	6.54038e-51	1.02834e-46																						CYB5B	-0.400284	6.35872e-157	9.99782e-153
SLC29A1	-0.363986	2.74073e-32	4.30925e-28																	CSF1R	-0.393467	1.75626e-15	2.76137e-11																						RORA	-0.400984	2.59963e-178	4.0874e-174
CYBRD1	-0.365665	2.41458e-25	3.79645e-21																	MCOLN3	-0.399076	4.54277e-12	7.14259e-08																						ITGA1	-0.408124	3.87991e-185	6.10038e-181
SPARCL1	-0.369738	1.15911e-17	1.82248e-13																	HSPA1B	-0.399592	2.66257e-14	4.18636e-10																						CDH2	-0.408892	3.05753e-199	4.80736e-195
MAP3K5	-0.371283	3.19263e-25	5.01978e-21																	CEBPB	-0.399771	2.17994e-50	3.42752e-46																						LTBP3	-0.416036	2.09279e-216	3.29049e-212
MRC1	-0.371494	1.66684e-17	2.62078e-13																	SDC3	-0.400037	1.37327e-56	2.15919e-52																						PLAGL1	-0.416942	3.55429e-142	5.58841e-138
AADAC	-0.375247	8.36513e-32	1.31525e-27																	ZEB2	-0.400502	1.82805e-48	2.87425e-44																						DLK1	-0.422703	4.33258e-57	6.81212e-53
MSMO1	-0.376926	2.20587e-18	3.4683e-14																	ENG	-0.401483	6.88501e-27	1.08253e-22																						IGFBP5	-0.425313	4.2338e-20	6.6568e-16
IGFBP6	-0.378191	7.40413e-18	1.16415e-13																	BST2	-0.402125	5.37702e-67	8.45429e-63																						DDX5	-0.432425	2.1932e-144	3.44838e-140
METTL7A	-0.379179	3.36175e-27	5.28567e-23																	CEBPD	-0.402149	2.06895e-27	3.25301e-23																						CTNNAL1	-0.43575	1.71493e-202	2.69638e-198
CHPT1	-0.382207	1.04604e-29	1.64469e-25																	CTSA	-0.407336	2.25996e-52	3.55334e-48																						STAR	-0.437229	6.37316e-162	1.00205e-157
IFI6	-0.38373	5.85505e-27	9.2059e-23																	C1R	-0.407499	1.49685e-24	2.35349e-20																						CD55	-0.442695	5.71998e-143	8.99353e-139
CYB561A3	-0.385522	1.71221e-28	2.6921e-24																	NDRG2	-0.408874	1.562e-65	2.45593e-61																						UGCG	-0.448659	1.76578e-123	2.77634e-119
MMP2	-0.386942	2.02534e-18	3.18445e-14																	ZFP36L1	-0.411633	5.54201e-42	8.7137e-38																						COL6A2	-0.455357	7.69527e-70	1.20993e-65
TKFC	-0.3954	6.07895e-25	9.55793e-21																	SLC23A2	-0.411853	7.90818e-51	1.2434e-46																						TBX3	-0.458677	1.1274e-237	1.77262e-233
CREG1	-0.401266	4.65407e-32	7.3176e-28																	MCL1	-0.413053	7.92784e-26	1.24649e-21																						APP	-0.459419	7.52114e-215	1.18255e-210
SRGN	-0.4034	3.37799e-25	5.31121e-21																	PLAGL1	-0.414753	4.34831e-46	6.83685e-42																						PEBP1	-0.462088	2.21103e-236	3.4764e-232
RGS5	-0.406293	1.05936e-12	1.66563e-08																	PLTP	-0.418921	2.81945e-40	4.43302e-36																						GSTA4	-0.462214	2.3138e-208	3.63799e-204
DDIT4	-0.411004	1.68909e-28	2.65576e-24																	CD55	-0.422227	9.77518e-46	1.53695e-41																						MGP	-0.464045	5.74621e-29	9.03477e-25
LGMN	-0.412662	4.38106e-14	6.88835e-10																	CXCR4	-0.42599	1.4579e-31	2.29226e-27																						LSP1	-0.466653	5.4827e-209	8.62046e-205
GPX3	-0.413744	1.29741e-22	2.03992e-18																	PDK4	-0.426183	8.3924e-40	1.31954e-35																						ECE1	-0.467958	6.83934e-251	1.07535e-246
VAT1	-0.41461	2.49196e-33	3.9181e-29																	CNN3	-0.429793	3.67243e-67	5.77417e-63																						SYNE1	-0.475739	4.71404e-169	7.41189e-165
LYVE1	-0.415351	2.6405e-12	4.15166e-08																	C1S	-0.430328	3.25176e-24	5.11274e-20																						SLC23A2	-0.4786	6.30568e-225	9.91441e-221
AEBP1	-0.416244	9.08605e-19	1.4286e-14																	CCN2	-0.434466	1.71059e-16	2.68956e-12																						COL1A2	-0.478895	6.25026e-42	9.82729e-38
CST3	-0.416583	5.15205e-15	8.10056e-11																	NUPR1	-0.434927	7.84976e-57	1.23422e-52																						COL1A1	-0.481515	1.53721e-56	2.41695e-52
MS4A6A	-0.421313	3.95694e-21	6.22149e-17																	SH3BP5	-0.435498	3.20269e-63	5.0356e-59																						TNXB	-0.481771	9.29849e-65	1.462e-60
TNFAIP2	-0.423642	2.83788e-31	4.46199e-27																	NR5A1	-0.438382	5.70623e-59	8.97191e-55																						TM7SF2	-0.481776	1.69365e-155	2.66293e-151
PTGDS	-0.423722	3.30742e-12	5.20025e-08																	BGN	-0.440509	4.8926e-20	7.69264e-16																						FDXR	-0.484127	1.129e-192	1.77513e-188
A2M	-0.425997	2.50777e-07	0.00394296																	GRAMD1B	-0.443908	1.24406e-49	1.95603e-45																						TOB1	-0.487117	1.55894e-133	2.45112e-129
TGFBR2	-0.42672	3.04011e-17	4.77996e-13																	AOX1	-0.446188	7.98654e-68	1.25572e-63																						IGFBP7	-0.489477	1.00592e-47	1.58161e-43
IFI27	-0.426885	1.47456e-24	2.31845e-20																	SOAT1	-0.448419	2.48694e-62	3.91021e-58																						CYP11B2	-0.505445	5.14973e-28	8.09692e-24
EPAS1	-0.427173	1.64575e-24	2.58761e-20																	LAMB2	-0.450511	9.81192e-70	1.54273e-65																						GRAMD1B	-0.513884	6.91217e-202	1.0868e-197
C11orf96	-0.427697	2.85708e-17	4.49219e-13																	ADGRV1	-0.451585	2.67157e-56	4.2005e-52																						SCD	-0.534016	1.63113e-84	2.56463e-80
AS3MT	-0.429304	2.87668e-27	4.52301e-23																	AS3MT	-0.455152	4.05131e-67	6.36987e-63																						CCN1	-0.534856	3.32244e-42	5.22388e-38
CD68	-0.42955	3.4079e-22	5.35824e-18																	TGFBR2	-0.455904	3.99727e-44	6.28491e-40																						ATRNL1	-0.555702	6.7648e-243	1.06363e-238
CYP11A1	-0.43359	3.60946e-16	5.67516e-12																	TBX3	-0.4564	1.70484e-63	2.68053e-59																						ABCC3	-0.558628	2.03346e-153	3.19722e-149
SERPING1	-0.438011	2.04639e-31	3.21754e-27																	LSP1	-0.457713	2.8022e-68	4.4059e-64																						GJA1	-0.56559	7.98275e-200	1.25513e-195
DHCR24	-0.439882	3.15181e-17	4.9556e-13																	GSTA4	-0.458386	2.66816e-56	4.19514e-52																						DHCR24	-0.570165	2.20888e-193	3.47302e-189
SGK1	-0.442397	4.55704e-30	7.16504e-26																	COL6A2	-0.463062	2.02576e-22	3.18509e-18																						MCOLN3	-0.571322	7.8217e-144	1.22981e-139
ANXA2	-0.442579	2.17122e-43	3.4138e-39																	COL1A1	-0.464005	7.94179e-18	1.24869e-13																						DCN	-0.575533	2.12019e-20	3.33357e-16
CSF1R	-0.443936	1.65347e-17	2.59975e-13																	FADS2	-0.469161	3.18074e-58	5.00108e-54																						COL3A1	-0.576844	6.12837e-68	9.63564e-64
AHNAK	-0.446017	4.16852e-36	6.55417e-32																	CTNNAL1	-0.469409	1.9383e-63	3.04758e-59																						CYP17A1	-0.578762	1.71793e-136	2.7011e-132
FBLN5	-0.44842	1.84403e-17	2.89936e-13																	FBLN1	-0.472917	3.74709e-19	5.89156e-15																						CLU	-0.591065	3.93279e-266	6.18353e-262
MCL1	-0.452247	2.09497e-15	3.29392e-11																	MS4A7	-0.476272	4.097e-15	6.44171e-11																						SPARC	-0.594913	0	0
GASK1B	-0.45632	1.04641e-26	1.64527e-22																	SERPINA5	-0.483575	2.82355e-65	4.43946e-61																						TIMP3	-0.595926	7.58174e-120	1.19208e-115
LGALS1	-0.459417	1.85907e-37	2.92302e-33																	CCN1	-0.484009	5.37684e-09	8.45401e-05																						PEG3	-0.600012	6.44378e-258	1.01316e-253
PAPSS2	-0.4627	1.61955e-34	2.54641e-30																	CYB5B	-0.484144	3.48851e-78	5.48498e-74																						HSD3B2	-0.600867	3.35181e-110	5.27005e-106
SDC3	-0.463129	5.11976e-38	8.04981e-34																	DAB2	-0.485236	9.56872e-61	1.50449e-56																						IFITM10	-0.659465	6.4494e-163	1.01404e-158
EPHX1	-0.469395	9.50329e-28	1.4942e-23																	TNXB	-0.485467	1.42387e-15	2.23875e-11																						CCN3	-0.703176	1.42136e-141	2.2348e-137
PLPP3	-0.475992	5.76658e-27	9.0668e-23																	COL1A2	-0.488558	2.03107e-14	3.19345e-10																						C7	-0.733114	1.28385e-08	0.00020186
CTSD	-0.476459	2.78765e-34	4.38302e-30																	ALAS1	-0.494813	1.93861e-55	3.04807e-51																						WHRN	-0.762463	0	0
SULT2A1	-0.479004	1.35772e-26	2.13474e-22																	FOSL2	-0.502635	1.29103e-82	2.02989e-78																						SCARB1	-0.854066	2.13193e-269	3.35204e-265
IGFBP4	-0.483942	2.80174e-31	4.40518e-27																	FDX1	-0.507298	4.27535e-77	6.72213e-73																						CYP21A2	-1.03062	0	0
CALD1	-0.487993	2.3464e-27	3.68925e-23																	NR4A1	-0.513582	2.08636e-12	3.28039e-08																						CYP11B1	-1.45794	0	0
PDGFD	-0.492609	9.13196e-52	1.43582e-47																	MYL9	-0.514937	1.10387e-88	1.73561e-84																						CHGB	-2.10793	2.68723e-68	4.22513e-64
AVPR1A	-0.494518	5.57583e-46	8.76688e-42																	LUM	-0.517289	5.27883e-17	8.29991e-13
COL1A1	-0.499062	4.89509e-13	7.69655e-09																	TM7SF2	-0.520862	2.95638e-60	4.64831e-56
CCN2	-0.501306	1.25382e-18	1.97138e-14																	IGFBP5	-0.521345	1.70974e-11	2.68823e-07
SAT1	-0.503405	5.22755e-09	8.21927e-05																	A2M	-0.523045	1.63168e-32	2.56549e-28
CSRP1	-0.503716	1.81365e-29	2.85161e-25																	MGST1	-0.526745	1.62451e-76	2.55422e-72
ENG	-0.506759	1.7004e-29	2.67355e-25																	ABCA1	-0.528974	1.5918e-70	2.50278e-66
GLUL	-0.507213	8.81059e-14	1.38529e-09																	VIM	-0.532287	6.06661e-52	9.53854e-48
SLC16A9	-0.508613	7.45674e-38	1.17242e-33																	CTSB	-0.5387	4.02352e-09	6.32618e-05
COL6A2	-0.514642	2.63807e-17	4.14784e-13																	C1QB	-0.539446	5.67818e-08	0.000892781
APOC1	-0.528266	4.13336e-46	6.49889e-42																	ACADVL	-0.540396	1.96087e-86	3.08307e-82
MS4A7	-0.529965	1.10783e-17	1.74185e-13																	CYP11A1	-0.541919	2.81635e-70	4.42815e-66
BGN	-0.539388	7.83848e-20	1.23244e-15																	GSTA1	-0.543561	2.94487e-41	4.63022e-37
TXNIP	-0.541121	4.68219e-38	7.36181e-34																	FCGRT	-0.55056	2.93321e-34	4.61189e-30
CEBPD	-0.542963	1.06606e-33	1.67616e-29																	C3	-0.550687	5.62404e-62	8.84267e-58
VIM	-0.543152	1.37256e-25	2.15807e-21																	TAGLN	-0.551677	1.26538e-20	1.98956e-16
C1R	-0.547929	7.85625e-33	1.23524e-28																	RHOB	-0.556356	3.74383e-80	5.88643e-76
FCGRT	-0.55058	2.03301e-15	3.19649e-11																	CD14	-0.562156	3.43957e-19	5.40804e-15
NUPR1	-0.582964	9.44109e-47	1.48442e-42																	TMSB4X	-0.563314	8.71333e-94	1.37e-89
C1S	-0.585703	1.26021e-32	1.98143e-28																	GASK1B	-0.571474	4.29834e-92	6.75828e-88
FTL	-0.586897	3.4047e-30	5.35321e-26																	IFITM10	-0.576293	3.72268e-33	5.85317e-29
COL3A1	-0.591601	1.6378e-16	2.57512e-12																	COL3A1	-0.583505	3.07088e-30	4.82834e-26
S100A10	-0.596803	2.9644e-62	4.66092e-58																	SCD	-0.584678	2.46746e-45	3.87959e-41
JUN	-0.597731	2.10985e-31	3.31732e-27																	WHRN	-0.586112	5.4616e-49	8.58728e-45
ZFP36	-0.602026	1.96507e-23	3.08968e-19																	IGFBP7	-0.590219	2.20491e-27	3.46677e-23
S100A6	-0.609192	2.70836e-61	4.25836e-57																	SAT1	-0.592514	1.93711e-36	3.04572e-32
AOX1	-0.612988	4.17685e-54	6.56726e-50																	ABCC3	-0.59822	3.91313e-57	6.15262e-53
FBLN1	-0.616002	1.76096e-26	2.76876e-22																	C1QC	-0.601786	7.28622e-10	1.14561e-05
ABCC3	-0.616096	8.82619e-46	1.38774e-41																	FDXR	-0.607018	2.55681e-93	4.02007e-89
MGST1	-0.61655	6.80253e-48	1.06956e-43																	GJA1	-0.609326	1.22693e-78	1.9291e-74
COL1A2	-0.623788	1.09238e-20	1.71755e-16																	MGP	-0.638766	6.81389e-27	1.07135e-22
TNXB	-0.624037	8.04788e-22	1.26537e-17																	TIMP3	-0.641315	1.07769e-42	1.69446e-38
PSAP	-0.636929	1.11235e-57	1.74895e-53																	AKR1B1	-0.642286	3.00907e-110	4.73116e-106
B2M	-0.639492	6.66688e-57	1.04823e-52																	CCN3	-0.670042	1.48367e-53	2.33277e-49
SLC40A1	-0.671307	3.02075e-65	4.74952e-61																	CD163	-0.670328	8.4751e-10	1.33254e-05
SCD	-0.69605	4.13723e-33	6.50496e-29																	SELENOP	-0.684335	4.07609e-14	6.40884e-10
LUM	-0.698086	1.84686e-30	2.90382e-26																	ZFP36	-0.695376	1.1171e-49	1.75642e-45
TIMP2	-0.709586	1.87828e-72	2.95322e-68																	SPARC	-0.695989	9.1192e-113	1.43381e-108
EGR1	-0.718164	1.85078e-36	2.90999e-32																	EPHX1	-0.698595	1.62496e-122	2.55492e-118
CD14	-0.754124	5.57399e-36	8.76399e-32																	C1QA	-0.706383	3.03363e-10	4.76978e-06
C1QB	-0.775	9.3726e-29	1.47365e-24																	STAB1	-0.741917	5.82652e-10	9.16104e-06
IGFBP5	-0.792277	1.32694e-32	2.08635e-28																	SCARB1	-0.769845	6.74017e-96	1.05976e-91
C1QC	-0.800088	9.13106e-30	1.43568e-25																	DCN	-0.780732	1.3072e-33	2.05531e-29
IGFBP7	-0.821395	7.55294e-44	1.18755e-39																	CD74	-0.794418	1.69215e-51	2.66057e-47
TAGLN	-0.832109	4.42202e-41	6.95275e-37																	STAR	-0.807096	4.70277e-134	7.39416e-130
GSN	-0.852108	1.34496e-39	2.11469e-35																	DHCR24	-0.820035	4.66423e-121	7.33357e-117
CD163	-0.88197	7.60009e-32	1.19496e-27																	HSD3B2	-0.824056	1.30244e-86	2.04782e-82
FTH1	-0.894399	8.3829e-92	1.31804e-87																	APOE	-0.826392	6.10326e-136	9.59615e-132
MGP	-0.903925	3.44825e-27	5.42169e-23																	CYP17A1	-0.938909	7.82249e-124	1.22993e-119
STAB1	-0.909342	3.33965e-28	5.25093e-24																	CYP21A2	-0.989096	1.35097e-110	2.12413e-106
CLU	-0.912721	1.92515e-82	3.02692e-78																	RNASE1	-1.02028	5.09788e-13	8.01539e-09
FOS	-0.927251	1.37752e-18	2.16588e-14																	CYP11B1	-1.26231	4.02997e-128	6.33633e-124
GSTA1	-0.928753	1.9363e-69	3.04444e-65
C1QA	-0.970659	2.87906e-32	4.52675e-28
C3	-1.05694	2.4592e-104	3.8666e-100
GJA1	-1.11238	3.65534e-114	5.74729e-110
TMSB4X	-1.14248	6.4843e-183	1.01953e-178
SELENOP	-1.179	3.24654e-59	5.10454e-55
CYP11B1	-1.27987	1.13971e-87	1.79197e-83
DCN	-1.30532	1.48017e-63	2.32727e-59
RNASE1	-1.36845	3.191e-41	5.01721e-37
APOE	-1.37958	1.95156e-167	3.06844e-163
CHGB	-1.42393	5.89954e-58	9.27585e-54
C7	-1.60032	3.19123e-52	5.01758e-48
CD74	-1.69608	7.65897e-135	1.20422e-130
CYP17A1	-1.76455	1.4988e-166	2.35656e-162


































































































































































































































































































































































































































































































[truncated: 12 more columns]

## Sheet: scRNAseq YoungElderly
Supplementary Table 8
Differential expression analysis between young and elderly in scRNA-seq data. Genes with positive log2FC are upregulated in the elderly.
Abbreviations log2FC: log 2 fold-change p_val: P value p_val_adj: adjusted P-value
ZG					ZF					ZR
gene	log2FC	p_val	p_val_adj		gene	log2FC	p_val	p_val_adj		gene	log2FC	p_val	p_val_adj
DLK1	2.73356	1.14106e-89	1.7941e-85		CD74	1.50595	0	0		DLK1	1.99198	9.18286e-102	1.44382e-97
SCARB1	1.76214	2.09821e-67	3.29902e-63		DLK1	1.34273	0	0		LDLR	1.85326	6.92546e-94	1.08889e-89
LDLR	1.59466	1.40896e-58	2.21531e-54		ALAS1	1.07238	0	0		CD74	1.38504	1.14525e-63	1.80068e-59
PDK4	1.53223	3.00051e-33	4.71771e-29		KDM5D	1.03691	0	0		HSD3B2	1.24192	8.10087e-29	1.2737e-24
AKR1B1	1.41996	1.82487e-82	2.86925e-78		IFITM10	1.03623	4.67031e-257	7.34314e-253		KDM5D	1.11279	5.03027e-79	7.90909e-75
KDM5D	1.41157	7.42684e-70	1.16772e-65		C3	0.996211	0	0		MOB4	1.06106	4.76975e-53	7.49948e-49
HSD3B2	1.36815	1.94356e-45	3.05586e-41		IFI27	0.965779	0	0		ALAS1	1.02868	3.55214e-80	5.58503e-76
NPTX2	1.34285	2.22197e-40	3.49361e-36		LDLR	0.870266	0	0		IFI27	0.960736	7.40862e-51	1.16486e-46
IFITM10	1.28676	1.32792e-31	2.08789e-27		SREBF1	0.77053	0	0		MVK	0.926231	1.35583e-56	2.13177e-52
SLC37A2	1.22276	1.16158e-41	1.82636e-37		B2M	0.765015	0	0		INSIG1	0.872165	3.14613e-36	4.94667e-32
DHCR24	1.22222	1.63146e-50	2.56515e-46		TNFAIP2	0.660978	0	0		QPCT	0.871574	7.12599e-44	1.12042e-39
APOE	1.16629	5.14124e-41	8.08357e-37		RNASE1	0.657286	0	0		HMGCR	0.849302	3.91181e-44	6.15054e-40
CYP17A1	1.13968	4.53504e-27	7.13044e-23		CTSD	0.625335	0	0		ALPL	0.834967	5.9276e-44	9.31997e-40
CYP11B2	1.12494	1.3646e-33	2.14556e-29		UTY	0.57829	0	0		CCN3	0.819486	1.28718e-14	2.02384e-10
CXCR4	1.11929	1.17777e-31	1.85181e-27		ABCC3	0.565359	1.57407e-163	2.47492e-159		RNASE1	0.781791	1.43364e-46	2.25411e-42
LAMP5	1.09302	6.68654e-39	1.05132e-34		APOE	0.56482	3.15853e-276	4.96616e-272		NPC1	0.778674	6.52994e-37	1.0267e-32
CD74	1.08588	3.18233e-30	5.00357e-26		SLC16A9	0.549974	1.23525e-208	1.94218e-204		LSS	0.75907	3.82904e-28	6.02039e-24
FADS2	1.01813	1.83111e-44	2.87905e-40		SLC29A1	0.537527	4.72256e-220	7.42528e-216		ELOVL5	0.707672	2.93088e-41	4.60822e-37
CYP11A1	0.98905	7.10734e-40	1.11749e-35		CCN3	0.530077	2.06097e-82	3.24046e-78		HMGCS1	0.706799	1.86678e-22	2.93514e-18
TIMP3	0.98789	6.60078e-27	1.03784e-22		ZNF331	0.529234	5.55754e-182	8.73813e-178		B2M	0.704498	1.38551e-38	2.17843e-34
B2M	0.987067	4.00797e-42	6.30173e-38		AKR1B1	0.509455	0	0		BMP1	0.675495	1.45778e-40	2.29207e-36
MGST1	0.96755	1.34288e-41	2.11142e-37		EGR1	0.506595	2.83246e-90	4.45348e-86		TMEM97	0.6599	4.78347e-25	7.52104e-21
IFI27	0.963943	7.89214e-35	1.24088e-30		CTSA	0.499954	1.05609e-203	1.66049e-199		NR4A1	0.619954	7.072e-26	1.11193e-21
QPCT	0.918324	2.14765e-17	3.37675e-13		NR4A1	0.497611	1.75583e-144	2.76069e-140		AS3MT	0.608254	1.7524e-36	2.7553e-32
FDX1	0.909196	7.67063e-44	1.20605e-39		IFI6	0.493654	7.40321e-168	1.16401e-163		POR	0.601389	3.22616e-32	5.07249e-28
DDX3Y	0.821403	2.98106e-49	4.68712e-45		C1QA	0.47877	1.43004e-221	2.24845e-217		SLC23A2	0.593441	4.27398e-31	6.71999e-27
ABCC3	0.811944	4.86772e-17	7.65351e-13		S100A10	0.467887	7.37565e-164	1.15967e-159		PAPSS2	0.590532	4.72065e-29	7.42228e-25
MYOM1	0.806192	2.48045e-16	3.90001e-12		SCARB1	0.459263	5.3267e-128	8.37517e-124		ABCC3	0.581532	8.2739e-24	1.30091e-19
PEG3	0.794522	1.32517e-31	2.08356e-27		SEPTIN4	0.457485	4.9717e-173	7.817e-169		NDEL1	0.580871	2.09241e-34	3.2899e-30
VDR	0.793651	1.64779e-25	2.59082e-21		MT-ND2	0.454947	2.39818e-152	3.77065e-148		RHOB	0.561529	1.39091e-32	2.18693e-28
EPHX1	0.789648	2.85502e-39	4.48895e-35		BMP1	0.450648	4.17141e-149	6.5587e-145		PDK1	0.558443	5.77879e-16	9.086e-12
PDE2A	0.775251	1.50982e-21	2.37389e-17		MGST1	0.438609	2.10706e-189	3.31293e-185		FDFT1	0.555098	1.10588e-22	1.73877e-18
ALAS1	0.766536	1.28488e-20	2.02022e-16		FADS2	0.432975	8.89875e-150	1.39915e-145		CXCR4	0.548858	4.45123e-19	6.99867e-15
MT-ND2	0.760815	6.98185e-35	1.09776e-30		CYP11A1	0.430183	1.95822e-117	3.07891e-113		TNFAIP2	0.547708	4.98244e-38	7.83389e-34
SREBF1	0.748937	1.46894e-27	2.30961e-23		CYP11B1	0.428742	1.84961e-85	2.90814e-81		MMAB	0.546944	1.62097e-28	2.54865e-24
UTY	0.743276	5.03919e-37	7.92311e-33		MINAR1	0.425785	7.05364e-157	1.10904e-152		IFITM10	0.543111	2.18942e-15	3.44242e-11
MOB4	0.74145	1.43301e-14	2.25312e-10		NDEL1	0.42297	4.82584e-174	7.58768e-170		ERG28	0.527394	7.89038e-26	1.2406e-21
PCP4	0.712795	7.96635e-14	1.25255e-09		DDX3Y	0.419182	1.42364e-277	2.2384e-273		CIITA	0.51583	5.87075e-34	9.23059e-30
FAM166B	0.701537	7.16606e-27	1.12672e-22		AS3MT	0.417789	1.36646e-160	2.14849e-156		KCNK3	0.514329	4.17458e-21	6.5637e-17
IFI6	0.663017	9.32946e-20	1.46687e-15		JUND	0.406201	1.07941e-151	1.69716e-147		RETSAT	0.510983	8.43761e-23	1.32664e-18
RNASE1	0.650639	5.8968e-27	9.27154e-23		STAR	0.404578	4.19781e-177	6.60021e-173		CTSD	0.50986	7.36069e-25	1.15732e-20
RGS4	0.647336	4.5974e-20	7.22849e-16		IDH1	0.402393	2.42647e-144	3.81514e-140		SCARB1	0.509432	2.98385e-34	4.69151e-30
STAR	0.626033	2.63959e-32	4.15023e-28		SULT2A1	0.392874	3.14978e-103	4.95239e-99		C1QA	0.507994	8.16428e-28	1.28367e-23
CTSA	0.621565	1.97004e-19	3.0975e-15		MGP	0.390481	1.11688e-62	1.75607e-58		PAH	0.497578	3.93032e-07	0.00617965
ADGRV1	0.609895	2.38157e-18	3.74454e-14		GOLM1	0.389824	1.66822e-109	2.62294e-105		ZNF331	0.496484	3.20213e-22	5.0347e-18
VPREB3	0.606398	1.33587e-23	2.10038e-19		PDK1	0.38846	1.12584e-133	1.77016e-129		MGP	0.484661	7.39424e-13	1.1626e-08
CTSD	0.602695	4.90021e-17	7.7046e-13		ACADVL	0.384064	3.52264e-169	5.53864e-165		CTSA	0.484346	8.26867e-20	1.30008e-15
GPRC5C	0.597473	1.27003e-13	1.99686e-09		SELENOP	0.379119	1.19477e-70	1.87854e-66		NR5A1	0.479077	9.87582e-26	1.55278e-21
ADAMTSL1	0.595342	1.44237e-17	2.26785e-13		MOB4	0.378233	1.80951e-98	2.84509e-94		DHCR7	0.467967	3.99854e-19	6.2869e-15
C3	0.592695	1.17736e-14	1.85116e-10		ABLIM1	0.376746	5.11035e-130	8.03501e-126		SNCG	0.465624	1.5729e-22	2.47307e-18
CCND3	0.589746	4.50351e-20	7.08087e-16		PPIF	0.376075	3.3784e-132	5.31185e-128		C3	0.465337	1.9761e-17	3.10702e-13
LY6E	0.584907	8.15809e-17	1.2827e-12		C7	0.375176	1.24599e-21	1.95907e-17		LYVE1	0.464122	1.95077e-33	3.0672e-29
SPARC	0.571972	3.00165e-18	4.7195e-14		QPCT	0.373369	6.88797e-80	1.08299e-75		FADS2	0.461823	5.40617e-22	8.50012e-18
POR	0.57117	8.93843e-19	1.40539e-14		CLDN1	0.367913	2.91465e-91	4.5827e-87		LGMN	0.457017	1.92761e-36	3.03078e-32
KCNK3	0.56764	6.47719e-21	1.01841e-16		JUN	0.366135	1.22935e-67	1.93291e-63		RNF150	0.45607	4.75353e-30	7.47398e-26
TSPAN7	0.562607	6.90967e-16	1.08641e-11		CYBRD1	0.366025	1.55722e-96	2.44842e-92		CLDN1	0.456036	8.89281e-24	1.39822e-19
LRRC38	0.54683	3.77541e-17	5.93608e-13		DHCR24	0.364305	1.51848e-103	2.38751e-99		TBX3	0.450345	3.78895e-26	5.95736e-22
ZBTB16	0.546278	5.79846e-12	9.11692e-08		VAT1	0.362193	9.3469e-121	1.46961e-116		COL18A1	0.44664	1.21692e-18	1.91336e-14
SLC26A2	0.541167	2.18028e-16	3.42805e-12		C1QB	0.359202	4.72798e-170	7.4338e-166		SREBF1	0.446323	1.34515e-19	2.11498e-15
AS3MT	0.535311	2.05902e-16	3.23739e-12		C1QC	0.357961	1.31185e-167	2.06262e-163		PROK1	0.441649	3.67164e-20	5.77292e-16
ATP2B4	0.534102	4.49488e-17	7.0673e-13		RTN4	0.35616	8.1908e-129	1.28784e-124		LAMB2	0.440281	5.34283e-20	8.40053e-16
FAM107B	0.520794	2.79804e-14	4.39937e-10		CAPN2	0.354643	2.24048e-102	3.52271e-98		MCOLN1	0.438767	1.83497e-20	2.88513e-16
TM7SF2	0.518708	2.89787e-16	4.55632e-12		POR	0.353288	5.8093e-102	9.13396e-98		SULT2A1	0.437479	4.16198e-09	6.54388e-05
MCFD2	0.517831	2.30537e-15	3.62473e-11		ENPP2	0.348743	1.38079e-123	2.17102e-119		MT-ND2	0.436145	2.63629e-15	4.14504e-11
CD83	0.516276	6.45788e-14	1.01537e-09		DCN	0.34686	1.01753e-13	1.59986e-09		SLC6A9	0.431737	3.91932e-17	6.16234e-13
CLU	0.515955	1.15227e-12	1.81171e-08		CTSB	0.345885	3.55113e-75	5.58345e-71		SPARC	0.429704	1.32243e-17	2.07926e-13
RAP1GAP	0.514799	2.59146e-18	4.07455e-14		SDC3	0.344756	4.01408e-115	6.31134e-111		SDC3	0.424506	1.49395e-19	2.34894e-15
SDC3	0.510199	1.05016e-15	1.65117e-11		SNCG	0.342274	2.83641e-101	4.45969e-97		SEPTIN4	0.423357	8.05029e-20	1.26575e-15
ECH1	0.506442	5.58947e-16	8.78833e-12		RHOB	0.342176	5.86921e-121	9.22816e-117		DUSP16	0.419369	3.66941e-19	5.76942e-15
DDB1	0.493308	1.68209e-15	2.64474e-11		CYP17A1	0.341007	1.91769e-94	3.01519e-90		UTY	0.410491	1.65356e-30	2.59989e-26
ABLIM1	0.488731	4.65467e-13	7.31854e-09		TPD52L1	0.340814	2.15575e-100	3.38948e-96		KCNQ1	0.408981	1.03273e-18	1.62376e-14
LSR	0.485758	4.37673e-12	6.88154e-08		PER1	0.337151	3.78399e-103	5.94956e-99		PRKACA	0.405211	2.05135e-21	3.22534e-17
ECE1	0.484362	1.15264e-11	1.8123e-07		EPHX1	0.33687	1.27757e-127	2.00872e-123		DDX3Y	0.399945	2.07161e-33	3.2572e-29
CTSB	0.48338	6.4855e-10	1.01972e-05		CPEB4	0.327413	1.56566e-95	2.46168e-91		SOGA1	0.399441	4.55357e-17	7.15958e-13
SULT2A1	0.476974	3.64042e-12	5.72383e-08		SEMA3B	0.326495	2.82193e-102	4.43692e-98		CCND3	0.395127	2.79793e-17	4.39919e-13
SLC6A6	0.476503	1.62363e-16	2.55284e-12		RNF150	0.325641	7.34443e-127	1.15476e-122		TPD52L1	0.389157	1.26013e-16	1.9813e-12
SEMA6A	0.471517	1.23965e-12	1.94911e-08		SLC37A2	0.324907	2.24087e-56	3.52333e-52		RTN4	0.385769	1.63331e-16	2.56805e-12
MTMR4	0.470205	2.91799e-14	4.58795e-10		EZR	0.324889	3.66388e-95	5.76071e-91		FARP1	0.38071	1.94875e-14	3.06402e-10
MC2R	0.469903	8.26732e-12	1.29987e-07		NR4A3	0.320851	2.48729e-79	3.91077e-75		CYP17A1	0.376366	1.01296e-14	1.59267e-10
RTN4	0.468321	6.70919e-17	1.05489e-12		JAZF1	0.320578	4.86731e-80	7.65287e-76		MXRA5	0.375947	4.48332e-22	7.04912e-18
CST3	0.468019	2.26503e-13	3.56131e-09		CD163	0.31821	1.28714e-150	2.02377e-146		HSD17B12	0.375309	5.64286e-19	8.87227e-15
C1QA	0.462662	6.3201e-19	9.93709e-15		EDIL3	0.317739	1.98673e-147	3.12374e-143		QPRT	0.374382	3.72581e-16	5.85809e-12
PAPSS2	0.459175	5.3764e-15	8.45331e-11		CD14	0.317561	2.19475e-81	3.4508e-77		SH3PXD2B	0.374358	2.08154e-17	3.27281e-13
USP9Y	0.454032	4.42199e-25	6.9527e-21		BIN1	0.316488	1.39129e-102	2.18753e-98		FASN	0.373782	2.92811e-10	4.60387e-06
CAMK1	0.451193	5.45504e-13	8.57696e-09		NR5A1	0.315358	4.43434e-93	6.97212e-89		C1QC	0.367837	2.88955e-21	4.54325e-17
OBSL1	0.450338	3.06808e-13	4.82395e-09		TIMP2	0.314709	9.56177e-98	1.5034e-93		IDH1	0.367213	7.20827e-17	1.13336e-12
IFI44L	0.448141	7.66032e-16	1.20443e-11		NINJ1	0.311023	7.61894e-99	1.19793e-94		PPIF	0.365471	1.92898e-16	3.03294e-12
PRDX2	0.440835	2.78772e-14	4.38313e-10		SLC26A2	0.310948	1.5071e-77	2.36962e-73		SLC3A2	0.363673	4.03967e-16	6.35157e-12
MT3	0.440535	3.87889e-09	6.09878e-05		ANTXR1	0.307685	9.6255e-96	1.51342e-91		C1QB	0.362415	4.47866e-20	7.0418e-16
SEPTIN4	0.437408	1.49848e-11	2.35606e-07		DUSP16	0.306747	3.38329e-93	5.31955e-89		PIP4P1	0.356257	9.60202e-15	1.50973e-10
CALM2	0.437176	3.27851e-13	5.1548e-09		MXRA5	0.306213	7.06255e-126	1.11044e-121		CAPN2	0.355001	1.99643e-13	3.13898e-09
CLPTM1	0.436113	1.80005e-13	2.83022e-09		ATP1B3	0.306143	2.60996e-28	4.10364e-24		SEC61A1	0.354516	2.80737e-14	4.41403e-10
PER1	0.430029	1.84804e-09	2.90568e-05		GPC1	0.306006	1.12525e-94	1.76923e-90		SC5D	0.352816	5.72631e-11	9.00348e-07
EIF1AY	0.427827	7.21336e-24	1.13416e-19		MAPK4	0.303809	1.11307e-78	1.75008e-74		TIMP3	0.3526	1.21181e-06	0.0190533
NPTX1	0.426986	6.47891e-09	0.000101868		CCND3	0.29966	1.46242e-83	2.29936e-79		FDPS	0.352512	5.63158e-09	8.85453e-05
ASB4	0.425096	1.55883e-08	0.000245095		FDX1	0.298999	4.28906e-88	6.74369e-84		SIAH2	0.352054	5.92699e-14	9.31901e-10
MXRA5	0.424665	1.22094e-15	1.91968e-11		TIMP3	0.296673	2.38313e-43	3.747e-39		ANTXR1	0.347168	2.65225e-14	4.17012e-10
GOLM1	0.421976	7.32594e-11	1.15186e-06		IL1R1	0.296079	2.35413e-91	3.70139e-87		CES2	0.344103	2.31457e-15	3.6392e-11
DIP2A	0.41994	7.97991e-07	0.0125468		PDP1	0.296075	1.25219e-87	1.96881e-83		ARMCX2	0.343954	1.1396e-09	1.79179e-05
LMOD1	0.417449	1.78107e-10	2.80038e-06		ATP2B4	0.294221	1.20901e-79	1.90092e-75		LY6E	0.342466	4.73333e-10	7.44222e-06
HMGCR	0.415016	5.70122e-10	8.96403e-06		SIAH2	0.293352	2.83502e-73	4.4575e-69		EIF1AY	0.340522	1.34866e-28	2.12049e-24
ALDH4A1	0.414087	1.91571e-21	3.01206e-17		CASP9	0.290872	3.54975e-88	5.58126e-84		RAB20	0.3399	1.73747e-20	2.73182e-16
GSTA4	0.413941	1.32088e-11	2.07683e-07		ELOVL5	0.290584	8.06419e-80	1.26793e-75		FOXK2	0.339323	4.96809e-15	7.81133e-11
HSPB7	0.413751	8.2816e-09	0.000130212		ALAD	0.288387	1.6391e-78	2.57715e-74		CYP11A1	0.338888	1.90215e-15	2.99074e-11
MT-ND5	0.41322	2.15826e-12	3.39343e-08		NCAM1	0.287535	3.94835e-71	6.208e-67		ASB4	0.338543	1.92119e-14	3.02069e-10
CCM2L	0.410427	1.5587e-12	2.45074e-08		ZFP36	0.285678	5.37051e-28	8.44405e-24		PHYHIP	0.334839	5.44733e-17	8.56483e-13
PGRMC1	0.402515	8.96195e-10	1.40909e-05		LRRC38	0.281478	8.1468e-114	1.28092e-109		HOXA5	0.334815	4.22998e-13	6.6508e-09
XBP1	0.402245	1.97336e-12	3.10271e-08		NDRG2	0.280247	5.61953e-78	8.83559e-74		IFI6	0.333889	6.49111e-08	0.0010206
EPB41L1	0.402123	2.13708e-09	3.36013e-05		ASB4	0.280151	9.42078e-70	1.48123e-65		DGAT1	0.332524	1.23109e-12	1.93564e-08
AKAP7	0.400602	6.28025e-09	9.87444e-05		FOSB	0.27826	5.66953e-40	8.91421e-36		CLCN7	0.331066	2.64908e-15	4.16514e-11
PLBD2	0.397768	1.17702e-08	0.000185063		FOSL2	0.274315	3.6257e-77	5.70068e-73		MBOAT7	0.329248	3.9569e-10	6.22143e-06
LMO3	0.397546	1.53297e-15	2.41029e-11		PRKCD	0.274134	6.69926e-73	1.05332e-68		RAP1GAP	0.327603	7.04186e-15	1.10719e-10
AQP2	0.396961	6.04214e-15	9.50006e-11		BHLHE40	0.273075	1.68796e-51	2.65397e-47		SLC16A2	0.326296	3.40134e-16	5.34793e-12
NR4A1	0.39553	8.95316e-09	0.000140771		PPP1R14A	0.27163	1.02694e-89	1.61466e-85		ABCB4	0.325065	2.11364e-16	3.32328e-12
TSC22D3	0.395509	1.77287e-08	0.000278748		CIITA	0.270188	3.06246e-144	4.8151e-140		CD163	0.323882	1.13832e-18	1.78979e-14
MT-CO2	0.39332	5.43322e-14	8.54266e-10		DHCR7	0.269778	5.82057e-63	9.15168e-59		LRMDA	0.323566	5.55639e-15	8.73631e-11
CPEB4	0.392142	3.94709e-10	6.20601e-06		USP48	0.269458	2.8816e-58	4.53074e-54		ACADVL	0.322759	9.77002e-17	1.53614e-12
CD9	0.391978	1.76341e-07	0.00277261		SQSTM1	0.26908	5.86112e-96	9.21543e-92		ST3GAL4	0.321433	9.0263e-13	1.4192e-08
FGFR2	0.391582	7.95987e-11	1.25153e-06		LY6E	0.266706	3.41944e-45	5.37639e-41		ADGRG1	0.321331	6.08988e-17	9.57512e-13
KAZN	0.389696	1.98778e-10	3.12539e-06		MAT2A	0.265921	6.27316e-63	9.86329e-59		HSP90B1	0.321051	2.3259e-12	3.65701e-08
SEMA6B	0.387615	1.63987e-17	2.57836e-13		S100A6	0.264445	3.57574e-55	5.62213e-51		ENPP2	0.319484	1.40238e-07	0.00220496
NCLN	0.386643	1.48203e-09	2.3302e-05		NPC1	0.262914	2.52592e-65	3.97151e-61		GPC1	0.317617	1.84998e-12	2.90872e-08
INHA	0.384411	6.24083e-12	9.81246e-08		PTGDS	0.262785	1.4977e-69	2.35483e-65		SGSH	0.312121	6.25399e-13	9.83315e-09
LYVE1	0.383065	1.02643e-18	1.61385e-14		COBLL1	0.262743	1.87886e-54	2.95414e-50		SCAP	0.311104	5.48334e-12	8.62146e-08
BSG	0.38268	2.08867e-10	3.28402e-06		CES2	0.262477	1.08798e-104	1.71063e-100		HIP1R	0.310261	2.46007e-14	3.86797e-10
TPP1	0.38266	7.46965e-08	0.00117445		RETSAT	0.262345	3.93111e-93	6.18089e-89		KIF16B	0.307019	4.37768e-14	6.88303e-10
SLC4A3	0.380386	2.69819e-10	4.24237e-06		MCOLN1	0.261078	9.55627e-90	1.50253e-85		PRKCD	0.306303	3.07635e-14	4.83694e-10
NDEL1	0.380386	1.28022e-08	0.00020129		NDUFC2	0.260967	7.08402e-72	1.11382e-67		MGST1	0.30541	1.26689e-17	1.99192e-13
IFRD1	0.37673	1.53425e-07	0.0024123		HMGCR	0.26094	1.70768e-59	2.68498e-55		LONRF2	0.304634	1.9888e-09	3.127e-05
MAPK8IP1	0.372936	1.22355e-13	1.92378e-09		DGAT1	0.259966	2.61825e-68	4.11667e-64		GPX3	0.300912	3.77275e-11	5.9319e-07
DEPTOR	0.370927	2.77149e-11	4.35761e-07		MAPK13	0.257036	5.16543e-78	8.12161e-74		TIMP2	0.298534	1.10649e-08	0.000173974
ATP1B1	0.37031	1.73958e-08	0.000273513		SGK1	0.256935	2.265e-36	3.56126e-32		OLFM2	0.297895	1.26226e-16	1.98466e-12
MAT2A	0.365427	1.02889e-11	1.61773e-07		CLU	0.256878	3.95224e-56	6.2141e-52		VEGFA	0.293989	4.39287e-11	6.9069e-07
PDK1	0.362611	3.23933e-09	5.0932e-05		SDC4	0.256167	4.00001e-75	6.28922e-71		STARD4	0.293335	5.21297e-16	8.19636e-12
SEMA3B	0.362438	8.35747e-11	1.31404e-06		METTL7A	0.255455	5.42104e-65	8.5235e-61		PTGDS	0.293247	8.65774e-09	0.000136126
SREBF2	0.362438	2.17128e-12	3.41391e-08		PHYHIP	0.254709	6.09309e-111	9.58017e-107		ZNF503	0.291454	3.7223e-14	5.85258e-10
DHCR7	0.362418	3.30967e-10	5.20379e-06		MIDN	0.253902	4.31788e-57	6.789e-53		CYB5B	0.290378	1.01044e-12	1.58871e-08
CIB1	0.362022	9.40461e-10	1.47869e-05		IFI44L	0.253891	6.77758e-97	1.06564e-92		LRRC38	0.288292	4.50512e-19	7.0834e-15
BRPF3	0.358446	2.6008e-08	0.000408924		PAPSS2	0.252416	6.48129e-45	1.01905e-40		UCP2	0.287474	5.94976e-10	9.35481e-06
NR5A1	0.354147	1.33709e-10	2.1023e-06		USP9Y	0.251484	7.83851e-155	1.23245e-150		PACSIN3	0.286262	1.57462e-11	2.47577e-07
ATP2A2	0.346661	9.47005e-07	0.0148898		EIF4A2	-0.250029	7.17844e-45	1.12867e-40		CD46	0.284007	3.76941e-08	0.000592665
CD99	0.346388	2.77119e-11	4.35714e-07		CYB5B	-0.251693	9.49747e-40	1.49329e-35		NR4A3	0.283874	3.8137e-16	5.99629e-12
SLC39A7	0.344256	7.37698e-09	0.000115988		OPTN	-0.252241	5.14657e-34	8.09196e-30		EDIL3	0.283339	1.39873e-16	2.19923e-12
ALDH2	0.343758	1.6069e-09	2.52653e-05		CCNI	-0.253197	1.44869e-47	2.27777e-43		DNAJB9	0.282763	1.54971e-10	2.43661e-06
NPAS2	0.341812	3.47586e-09	5.4651e-05		GJA1	-0.253955	4.97282e-11	7.81876e-07		FBP1	0.282189	3.52185e-17	5.53741e-13
SYP	0.341186	2.24508e-11	3.52994e-07		FADS1	-0.256514	1.67113e-23	2.62751e-19		NEU1	0.282121	2.5671e-10	4.03626e-06
C11orf96	0.338881	1.08888e-07	0.00171205		SHOC1	-0.256641	9.31494e-85	1.46459e-80		TOB1	0.280102	1.54168e-09	2.42398e-05
LRPAP1	0.338465	1.16623e-07	0.00183367		HSPD1	-0.258131	2.43793e-65	3.83315e-61		RRBP1	0.279942	3.80103e-12	5.97636e-08
SH3BP5	0.338156	6.81949e-09	0.000107223		BCL2L2	-0.260258	1.38634e-50	2.17975e-46		CD83	0.278864	2.69212e-14	4.23281e-10
DNAJB9	0.337817	4.93533e-08	0.000775982		AGRP	-0.263243	1.33626e-115	2.101e-111		NINJ1	0.278728	4.05224e-11	6.37134e-07
PRKAR1A	0.337097	5.78614e-08	0.000909755		KLHDC8A	-0.264855	5.91476e-84	9.29978e-80		NAPA	0.276757	2.63564e-11	4.14402e-07
MDM2	0.336272	1.14571e-09	1.8014e-05		MT-CO3	-0.266776	3.98814e-88	6.27055e-84		AHDC1	0.276328	9.40394e-12	1.47858e-07
SOGA1	0.335793	1.58272e-09	2.48851e-05		TMSB4X	-0.268327	6.51843e-75	1.02489e-70		SV2A	0.275857	5.19572e-17	8.16923e-13
HADHB	0.335441	8.18916e-09	0.000128758		VSNL1	-0.279776	5.44574e-81	8.56234e-77		SLC39A7	0.275371	1.51379e-09	2.38013e-05
SERINC1	0.335271	1.14197e-07	0.00179552		RACK1	-0.281939	5.51964e-51	8.67854e-47		MERTK	0.274869	3.0118e-13	4.73546e-09
ANTXR1	0.334734	8.18273e-10	1.28657e-05		COL3A1	-0.282529	5.8383e-81	9.17956e-77		WNT11	0.273115	7.75495e-13	1.21931e-08
S1PR3	0.332084	5.56808e-09	8.75469e-05		LRRC8D	-0.283932	4.14902e-108	6.52351e-104		HMOX1	0.272489	1.94319e-06	0.0305528
HM13	0.33167	1.68134e-10	2.64357e-06		SLIT2	-0.286579	1.92786e-75	3.03118e-71		ACADSB	0.272287	1.06572e-10	1.67563e-06
GNPTG	0.33001	2.21808e-07	0.00348749		LSP1	-0.287929	4.51047e-59	7.09182e-55		KCNK5	0.271923	1.39116e-15	2.18731e-11
GPC1	0.328942	7.0359e-10	1.10625e-05		HSPE1	-0.288012	1.2039e-68	1.8929e-64		SDC1	0.270879	7.14955e-14	1.12412e-09
ALDH1A1	0.328745	3.51628e-08	0.000552865		BTG1	-0.290273	8.26293e-51	1.29918e-46		B4GALT1	0.270464	1.11114e-09	1.74705e-05
KIAA1549L	0.327996	1.40948e-14	2.21612e-10		HSP90AA1	-0.291867	3.46824e-66	5.45312e-62		SYNPO	0.269653	3.09777e-10	4.87062e-06
DUSP16	0.324494	3.24555e-08	0.000510297		MXRA7	-0.294596	1.7178e-77	2.7009e-73		MANF	0.268987	2.96406e-12	4.66039e-08
TIMP1	0.324303	1.54387e-07	0.00242742		UGCG	-0.295601	4.41375e-46	6.93974e-42		LY6D	0.267231	1.02582e-10	1.61289e-06
NQO2	0.323927	3.70902e-09	5.83169e-05		BEX3	-0.304268	3.29796e-86	5.18538e-82		FAM166B	0.266814	4.8742e-09	7.6637e-05
LRRC59	0.322795	9.67848e-10	1.52175e-05		ATP10A	-0.30466	7.90191e-123	1.24242e-118		ZNF275	0.266717	9.78788e-08	0.00153895
ABAT	0.322069	3.98488e-11	6.26543e-07		HOPX	-0.305271	6.19657e-145	9.74286e-141		BIN1	0.264942	2.7177e-10	4.27304e-06
PPP1R14A	0.320404	2.27114e-08	0.000357091		AL135905.2	-0.306447	3.72356e-99	5.85456e-95		DYNLL2	0.264782	1.51881e-08	0.000238802
ELOVL5	0.320111	5.306e-09	8.34263e-05		SCD	-0.30927	2.26969e-54	3.56864e-50		CDKN1A	0.264119	4.19339e-12	6.59327e-08
SCD5	0.319442	7.28076e-08	0.00114475		HSPB1	-0.314087	1.37044e-92	2.15474e-88		MCFD2	0.26237	2.41774e-09	3.80141e-05
ABCB1	0.318027	1.10671e-06	0.0174008		DKK3	-0.314342	1.33665e-55	2.10162e-51		CD68	0.262336	1.59893e-17	2.514e-13
LGMN	0.31797	8.57644e-15	1.34847e-10		TOMM7	-0.317515	4.10541e-74	6.45493e-70		NCLN	0.262299	8.20625e-09	0.000129027
RDH11	0.317906	3.44447e-07	0.00541574		LAMB1	-0.324032	1.85713e-57	2.91996e-53		IRS2	0.261235	5.38609e-07	0.00846855
CCDC80	0.317554	6.18425e-10	9.72349e-06		ETV5	-0.32411	8.6609e-55	1.36175e-50		CAMK1	0.260946	2.19468e-11	3.45069e-07
ATP6AP1	0.317542	1.51087e-06	0.0237554		DACH1	-0.324915	1.13535e-120	1.7851e-116		IDI1	0.260767	8.39205e-07	0.0131948
TMEM14A	0.317328	2.86725e-08	0.000450817		FABP4	-0.326058	1.31774e-167	2.07188e-163		LMOD1	0.260662	7.8787e-15	1.23877e-10
RND3	0.317009	6.25922e-07	0.00984137		KCNJ5	-0.32738	6.26926e-55	9.85715e-51		ACLY	0.260169	1.60294e-10	2.5203e-06
SLC23A2	0.315624	1.45043e-07	0.00228052		RBP4	-0.329726	1.01855e-169	1.60147e-165		MAT2A	0.259222	1.37051e-09	2.15485e-05
SLC6A1	0.315245	6.59652e-11	1.03717e-06		PAM	-0.334222	2.15176e-89	3.38321e-85		SMARCD3	0.258247	1.46551e-13	2.30422e-09
RAB18	0.314551	5.08857e-07	0.00800077		EEF2	-0.342857	1.35679e-116	2.13329e-112		ACTG1	0.257634	6.82916e-09	0.000107375
DYNLL2	0.31445	2.96162e-07	0.00465656		SMS	-0.349687	1.56087e-59	2.45416e-55		LMNA	0.256617	4.17317e-08	0.000656148
GPD1L	0.313305	1.2142e-09	1.90909e-05		CHCHD2	-0.352442	2.44385e-115	3.84246e-111		ERMP1	0.254162	2.642e-08	0.000415401
FAM20C	0.311745	6.83134e-10	1.07409e-05		OXR1	-0.353298	1.6291e-58	2.56143e-54		BCAT2	0.254036	5.04156e-09	7.92684e-05
C1QB	0.311615	3.66783e-14	5.76693e-10		GNAI1	-0.365782	1.0009e-117	1.57372e-113		GOLM1	0.2526	2.75827e-06	0.0433683
ST3GAL5	0.310385	1.42674e-07	0.00224327		DAB2	-0.396342	1.30334e-106	2.04924e-102		UAP1L1	0.252175	9.027e-15	1.41932e-10
IRF9	0.308946	5.64335e-12	8.87304e-08		VASH1	-0.40069	9.39095e-106	1.47654e-101		ME1	0.251427	6.3732e-08	0.00100206
PITPNM1	0.307249	6.02894e-08	0.00094793		TSPAN12	-0.407957	1.14729e-172	1.80388e-168		MICALL2	0.251275	1.21804e-09	1.91513e-05
SQSTM1	0.305856	3.9095e-07	0.00614691		IGHG1	-0.418572	1.38791e-307	2.18222e-303		ST3GAL5	0.251164	7.1336e-09	0.000112162
PNMA8B	0.305626	4.07611e-09	6.40887e-05		HSPA1B	-0.424094	4.57782e-86	7.19771e-82		USP9Y	0.250645	3.08426e-20	4.84939e-16
SLC35F5	0.304754	4.95433e-07	0.00778969		PRKAR2B	-0.443266	1.56931e-166	2.46742e-162		NDUFB5	-0.250353	6.35337e-07	0.00998941
ST6GAL1	0.304554	7.63719e-09	0.00012008		HSPB6	-0.445902	2.15558e-157	3.38921e-153		AOX1	-0.251723	1.55728e-09	2.44851e-05
NR1H4	0.303699	2.13999e-10	3.3647e-06		ROBO3	-0.454515	1.21534e-211	1.91089e-207		OAZ1	-0.25192	1.45885e-13	2.29375e-09
TGOLN2	0.302737	5.12301e-07	0.0080549		G0S2	-0.512802	2.15729e-185	3.3919e-181		TM7SF2	-0.252142	1.16807e-13	1.83655e-09
GHITM	0.302608	9.5974e-09	0.0001509		IGKC	-0.514153	0	0		COX7A1	-0.252929	6.03871e-07	0.00949466
ARFGEF2	0.301135	3.99357e-07	0.00627909		CHGB	-0.525921	8.87262e-240	1.39504e-235		MT2A	-0.255417	8.80627e-11	1.38461e-06
NFE2L1	0.299203	1.71552e-06	0.0269732		TPM2	-0.55002	1.02221e-232	1.60722e-228		GBE1	-0.2557	1.35997e-07	0.00213828
MEST	0.297017	3.79875e-07	0.00597277		COL15A1	-0.555349	2.22326e-194	3.49563e-190		MAP1LC3B	-0.255852	2.40198e-07	0.00377663
RGL3	0.296023	3.68844e-09	5.79933e-05		PEG10	-0.571199	5.15113e-211	8.09912e-207		CHCHD2	-0.256791	3.3899e-09	5.32995e-05
NR0B1	0.294758	4.98449e-08	0.000783711		VCAN	-0.586623	1.26226e-98	1.98465e-94		DGAT2	-0.258935	2.74586e-13	4.31732e-09
SERPINB9	0.294619	6.32903e-07	0.00995113		PEBP1	-0.619711	0	0		FTL	-0.259956	2.35891e-11	3.70891e-07
ITM2B	0.294263	1.41105e-06	0.0221859		LUZP2	-0.728432	0	0		CYB5A	-0.260212	1.37473e-07	0.00216149
IDH1	0.293212	1.06131e-06	0.0166869		ATRNL1	-0.743029	0	0		TMEM59	-0.260632	1.59549e-07	0.00250859
REEP5	0.291743	7.07159e-09	0.000111187		SYNE1	-0.901653	3.48838e-177	5.48478e-173		UBE2D3	-0.264421	2.18659e-07	0.00343797
NCS1	0.291615	3.35739e-09	5.27883e-05		MT-ND3	-1.00956	0	0		EML4	-0.265784	1.26637e-08	0.000199111
SSR3	0.291468	1.08534e-06	0.0170648							ARL6IP1	-0.26668	3.50959e-07	0.00551814
SERINC3	0.290674	6.42476e-08	0.00101017							ANGPTL1	-0.268824	1.94848e-09	3.06359e-05
C1QC	0.289147	7.10566e-11	1.11722e-06							MAP2K4	-0.269511	3.31823e-10	5.21725e-06
SSR4	0.288988	5.40647e-08	0.00085006							USP9X	-0.269821	9.69679e-09	0.000152463
FDXR	0.287938	1.66641e-06	0.026201							ZBTB16	-0.270209	2.8692e-08	0.000451124
ACSF2	0.287203	1.26746e-06	0.0199282							YBX1	-0.270303	1.06449e-09	1.67371e-05
CAT	0.285921	1.42972e-08	0.000224795							MAP3K5	-0.270322	1.09063e-09	1.7148e-05
TLN1	0.285639	2.12991e-08	0.000334886							RBBP7	-0.271862	4.78443e-08	0.000752255
CDKN1A	0.282598	3.88128e-09	6.10254e-05							STARD10	-0.272981	6.39602e-08	0.00100565
GABBR2	0.281637	1.81441e-10	2.8528e-06							PRLR	-0.279228	8.17345e-07	0.0128511
HTATIP2	0.281351	8.65906e-08	0.00136146							MXI1	-0.279887	5.04676e-09	7.93502e-05
CYB5R3	0.277876	6.19225e-07	0.00973607							CHGB	-0.284346	1.10067e-09	1.73059e-05
NDUFC2	0.276831	7.8403e-08	0.00123273							ZDHHC2	-0.285338	9.16903e-10	1.44165e-05
NINJ1	0.276141	2.63113e-07	0.00413693							HSD17B11	-0.288381	9.78076e-10	1.53783e-05
IFIT1	0.275968	3.50629e-07	0.00551294							P4HA1	-0.290602	3.44936e-10	5.42344e-06
TCF25	0.275779	1.09148e-06	0.0171614							FAM214A	-0.290689	2.29646e-06	0.0361073
ALDH1A2	0.27516	1.07241e-07	0.00168614							DSTN	-0.291401	4.86592e-08	0.000765069
TCAF1	0.275054	2.30218e-06	0.0361971							PLXDC2	-0.292168	5.19501e-07	0.00816811
ACADVL	0.274918	7.47657e-08	0.00117554							FOXP1	-0.292987	6.06874e-10	9.54187e-06
ANO8	0.274378	4.51382e-08	0.000709708							ANTXR2	-0.293838	1.18117e-10	1.85715e-06
IFI44	0.274327	9.80857e-07	0.015422							SEC14L1	-0.296193	8.2049e-09	0.000129006
CHAD	0.272487	1.66664e-11	2.62046e-07							MTFR1	-0.296751	1.92677e-10	3.02946e-06
LAPTM4B	0.269564	1.86328e-06	0.0292963							CTDSP2	-0.298552	1.89344e-09	2.97705e-05
TMCO1	0.265709	6.42048e-07	0.0100949							EIF4A2	-0.300235	1.56923e-10	2.4673e-06
HSP90B1	0.265441	7.77478e-07	0.0122243							IMMP2L	-0.301761	1.0851e-10	1.70611e-06
ZDHHC3	0.264539	3.99569e-07	0.00628243							PAM	-0.302358	1.95048e-10	3.06675e-06
ERMP1	0.262963	2.83405e-07	0.00445597							CCNI	-0.305776	2.18651e-11	3.43785e-07
MT-ND4	0.260985	3.18059e-09	5.00085e-05							PRKCA	-0.308481	1.46702e-08	0.00023066
GGA2	0.260692	1.77237e-06	0.027867							MMP14	-0.308607	1.08265e-10	1.70224e-06
RETSAT	0.259787	6.1119e-09	9.60974e-05							DDX3X	-0.310597	1.46521e-11	2.30375e-07
SLC5A8	0.259018	3.17191e-13	4.9872e-09							HK2	-0.313537	6.94784e-14	1.09241e-09
BBS2	0.256745	2.69257e-06	0.0423352							DAP	-0.314757	1.4367e-10	2.25893e-06
CD163	0.256432	1.09937e-09	1.72853e-05							DYNLRB1	-0.319517	2.84419e-10	4.47192e-06
MPP3	0.255428	8.99148e-11	1.41373e-06							GTF2H5	-0.329076	1.38408e-08	0.000217618
RDX	0.254942	6.53119e-07	0.010269							KIF1B	-0.330168	1.22278e-10	1.92258e-06
ANXA7	0.253684	8.61626e-07	0.0135473							SDHA	-0.33214	2.38974e-13	3.75738e-09
MINPP1	0.252865	1.03882e-07	0.00163334							GNAI1	-0.333222	3.17646e-11	4.99435e-07
SLC44A2	0.252461	8.05616e-07	0.0126667							RHOBTB3	-0.335893	6.46395e-11	1.01633e-06
HSPA13	0.251178	1.13473e-06	0.0178413							EEF2	-0.343475	2.01051e-17	3.16112e-13
PLEKHB2	0.251164	1.68199e-06	0.0264459							SETD5	-0.34494	1.15797e-10	1.82068e-06
COL1A1	-0.254796	6.3235e-07	0.00994244							LRRN3	-0.345466	2.14005e-15	3.3648e-11
AGPAT5	-0.263276	5.07432e-07	0.00797835							PTEN	-0.347876	2.29392e-16	3.60673e-12
FAM53B	-0.264852	1.65644e-06	0.0260442							NRCAM	-0.348708	1.06983e-12	1.68209e-08
SERPINE2	-0.266735	2.70622e-09	4.25499e-05							TOMM7	-0.349951	4.02928e-14	6.33524e-10
LPCAT4	-0.279878	1.18462e-07	0.00186258							MYZAP	-0.351334	7.00799e-16	1.10187e-11
SV2B	-0.281222	8.64897e-08	0.00135988							SMIM14	-0.353163	2.14554e-10	3.37343e-06
PALM2-AKAP2	-0.282809	1.53796e-09	2.41814e-05							VASH1	-0.359252	1.37028e-09	2.15449e-05
PDPR	-0.290428	2.6041e-06	0.0409442							CHPT1	-0.362917	3.26453e-16	5.13282e-12
CTBP2	-0.291596	1.52887e-06	0.0240384							EEF1B2	-0.366551	7.82716e-10	1.23067e-05
JMJD1C	-0.294356	1.04037e-06	0.0163577							THRSP	-0.372914	3.82047e-35	6.00692e-31
EML5	-0.295255	1.12513e-08	0.000176904							MEIS1	-0.373279	1.46796e-12	2.30807e-08
CEP85L	-0.296615	5.35812e-07	0.00842457							COL3A1	-0.376604	4.36903e-17	6.86943e-13
FZD5	-0.296708	4.43749e-07	0.00697706							UQCRB	-0.376738	1.27353e-13	2.00237e-09
NME4	-0.297473	1.49433e-06	0.0234954							UCP1	-0.378	1.30818e-41	2.05685e-37
MLXIP	-0.299848	1.79549e-06	0.0282304							GSTA1	-0.387228	2.69373e-15	4.23536e-11
MAML3	-0.300158	9.33886e-07	0.0146835							CITED2	-0.390731	1.0168e-15	1.59872e-11
PCLO	-0.301739	3.85473e-08	0.000606079							NDRG4	-0.393217	4.35391e-13	6.84565e-09
LAMA5	-0.304875	2.5449e-07	0.00400135							SYNE1	-0.397716	7.18207e-08	0.00112924
EIF4EBP2	-0.306135	1.75832e-06	0.0276461							FTH1	-0.406181	1.11546e-23	1.75384e-19
NRP2	-0.307086	1.10193e-07	0.00173257							BABAM2	-0.412965	4.85968e-11	7.64088e-07
PCNX1	-0.316523	2.07995e-06	0.0327031							FABP4	-0.419449	2.41215e-27	3.79263e-23
CCDC85B	-0.317793	7.81688e-08	0.00122905							PEBP1	-0.419801	3.00878e-34	4.7307e-30
KLHL7	-0.319898	2.07565e-06	0.0326354							FADS1	-0.436311	1.43508e-19	2.25638e-15
SETD5	-0.321934	2.03765e-07	0.0032038							AMIGO2	-0.436888	2.43631e-19	3.83062e-15
DNM3	-0.324451	4.18902e-07	0.0065864							ROBO3	-0.442398	1.30736e-32	2.05556e-28
DEXI	-0.328828	9.61663e-07	0.0151202							NUPR1	-0.458085	8.79709e-22	1.38317e-17
CLSTN3	-0.329285	6.50692e-08	0.00102308							PSD3	-0.465296	2.68335e-15	4.21903e-11
LSP1	-0.329467	5.96561e-11	9.37973e-07							ZEB2	-0.471982	2.07267e-17	3.25886e-13
CYB5B	-0.330741	5.2637e-10	8.27612e-06							SLC1A4	-0.472885	1.7063e-16	2.68282e-12
PPFIBP1	-0.33123	1.01766e-07	0.00160006							EIF4EBP2	-0.475165	2.18335e-24	3.43288e-20
RORA	-0.332529	8.21032e-08	0.00129091							APOC1	-0.476297	3.9003e-20	6.13244e-16
THRSP	-0.333545	5.82654e-13	9.16107e-09							SLC38A2	-0.482424	6.36231e-26	1.00035e-21
ACACB	-0.337609	1.44502e-07	0.002272							PRKAR2B	-0.508817	1.88958e-28	2.97098e-24
NEFM	-0.340632	4.42258e-09	6.95362e-05							IGKC	-0.509912	3.47517e-42	5.46402e-38
EPB41L4A	-0.340884	2.82317e-10	4.43888e-06							PDK4	-0.536488	2.8864e-21	4.53828e-17
AKNA	-0.342468	1.36457e-14	2.14552e-10							DECR1	-0.556353	7.55181e-33	1.18737e-28
SLC25A6	-0.342496	2.68887e-06	0.0422771							TNFSF10	-0.560618	9.98109e-26	1.56933e-21
CTPS1	-0.342561	1.77648e-06	0.0279316							GASK1B	-0.567308	1.95247e-40	3.06987e-36
ZNF680	-0.34344	1.23148e-06	0.0193626							HPGD	-0.568406	5.72909e-56	9.00784e-52
UCP1	-0.345354	2.09212e-12	3.28945e-08							RBP4	-0.569331	7.28833e-33	1.14594e-28
SPRY4	-0.354759	1.92871e-07	0.0030325							HSPB6	-0.58312	3.08969e-34	4.85792e-30
FANCL	-0.359696	2.77713e-10	4.36647e-06							NPTX2	-0.602872	2.39195e-21	3.76087e-17
INTS4	-0.363586	9.1814e-07	0.0144359							CDKN1C	-0.623873	3.77603e-31	5.93705e-27
JUNB	-0.363916	2.5046e-08	0.000393798							G0S2	-0.645574	2.92439e-31	4.59802e-27
RGL1	-0.363956	4.06609e-09	6.39311e-05							ABCA1	-0.689044	5.87944e-39	9.24424e-35
TSC22D1	-0.36974	1.23341e-07	0.00193929							GBP2	-0.710105	4.53469e-37	7.1299e-33
NKD1	-0.373846	1.68533e-12	2.64984e-08							AGRP	-0.733716	2.02614e-40	3.1857e-36
VIM	-0.380072	5.95278e-09	9.35956e-05							TXNIP	-0.760203	1.35814e-38	2.13541e-34
HELLS	-0.380639	9.58855e-12	1.50761e-07							PLEKHA5	-0.80047	1.50837e-46	2.3716e-42
DPP10	-0.384202	9.70605e-08	0.00152608							GJA1	-0.872769	2.7745e-70	4.36235e-66
NREP	-0.384498	1.12921e-07	0.00177546							AVPR1A	-0.883731	3.42028e-44	5.37771e-40
RBM6	-0.385319	7.12898e-08	0.00112089							SLC40A1	-1.06851	2.32023e-90	3.6481e-86
INPP5A	-0.386938	8.52036e-09	0.000133966							TSPAN12	-1.07599	5.02364e-82	7.89867e-78
PEBP1	-0.394583	1.53558e-17	2.41439e-13							FGG	-1.15513	1.56369e-66	2.4586e-62
FZD6	-0.398354	2.71682e-07	0.00427165							MT-ND3	-1.16554	3.65391e-92	5.74504e-88
UBA52	-0.399928	3.35096e-08	0.000526871
KHDRBS2	-0.403147	1.00144e-10	1.57456e-06
HIP1R	-0.403758	2.42873e-07	0.0038187
PCMTD1	-0.406222	1.86236e-09	2.92819e-05
RIPOR2	-0.406546	7.18129e-21	1.12911e-16
FUT8	-0.408972	4.17499e-09	6.56434e-05
EEF2	-0.41357	1.91572e-13	3.01209e-09
LUC7L3	-0.414357	1.0616e-10	1.66915e-06
PHLDA1	-0.414479	3.18506e-09	5.00787e-05
PLEKHO1	-0.417492	2.02019e-10	3.17635e-06
POLR1D	-0.418032	8.91003e-10	1.40092e-05
DAB2	-0.421214	2.67473e-14	4.20547e-10
CYP21A2	-0.428956	1.93716e-15	3.04579e-11
RGS2	-0.42993	7.91462e-08	0.00124442
KDM5C	-0.435554	1.47254e-10	2.31528e-06
TMSB4X	-0.438016	1.06502e-14	1.67452e-10
VLDLR	-0.444036	3.28214e-09	5.16052e-05
C1orf21	-0.452501	8.36077e-12	1.31456e-07
ROBO3	-0.455697	4.74873e-15	7.46643e-11
FAM214A	-0.461073	6.795e-09	0.000106838
RACK1	-0.46626	6.32913e-11	9.95129e-07
ETV1	-0.479003	1.23906e-11	1.94818e-07
RBP4	-0.481663	1.99262e-11	3.133e-07
COL4A3	-0.482917	3.89382e-12	6.12225e-08
OPTN	-0.488091	1.72555e-13	2.71309e-09
TXNIP	-0.493118	4.22931e-12	6.64975e-08
DDX5	-0.49593	4.76248e-17	7.48805e-13
DUSP1	-0.502504	6.20302e-13	9.753e-09
HSPB6	-0.503186	1.06675e-13	1.67725e-09
PTMS	-0.509097	2.43337e-16	3.82599e-12
OXR1	-0.512051	1.5487e-16	2.43503e-12
HSPB1	-0.515167	4.21196e-11	6.62246e-07
NT5DC2	-0.516601	6.48966e-16	1.02037e-11
FABP4	-0.522408	1.01354e-13	1.5936e-09
GNAI1	-0.524668	2.13769e-12	3.36109e-08
NTN4	-0.529827	3.60584e-13	5.66946e-09
TPM2	-0.547964	2.49421e-19	3.92164e-15
KLHDC8A	-0.564848	1.5438e-13	2.42731e-09
IGKC	-0.572933	2.47359e-18	3.88923e-14
CGNL1	-0.607827	3.32156e-18	5.22249e-14
RAPGEF4	-0.61718	6.8768e-15	1.08124e-10
SMS	-0.625021	9.37369e-16	1.47382e-11
ECEL1	-0.649322	1.21656e-18	1.9128e-14
AL135905.2	-0.665952	4.1207e-16	6.47897e-12
IGHG1	-0.679355	1.16213e-15	1.82722e-11
ETV5	-0.686731	1.37051e-22	2.15486e-18
MT-ND3	-0.690151	2.06493e-27	3.24669e-23
SLIT2	-0.712482	1.42159e-23	2.23517e-19
GADD45G	-0.714872	2.25918e-18	3.5521e-14
MCOLN3	-0.738208	9.05754e-24	1.42412e-19
FOS	-0.743605	5.2751e-19	8.29403e-15
HOPX	-0.759138	4.61319e-23	7.25331e-19
LAMB1	-0.769982	8.21058e-26	1.29095e-21
HSPA1B	-0.960402	7.10434e-17	1.11702e-12
G0S2	-0.990547	7.81746e-39	1.22914e-34
LUZP2	-1.19295	2.21223e-41	3.47829e-37
SYNE1	-1.68775	3.63889e-73	5.72143e-69

## Sheet: scRNAseq GSEA
Supplementary Table 9
Gene set enrichment analysis between young and elderly. Pathways with positive NES are enriched in the elderly.
Abbreviations NES: normalized enrichment score p_val_adj: adjusted P value
celltype	pathway	NES	p_val_adj
ZG	HALLMARK XENOBIOTIC METABOLISM	2.09768	0.00526103
ZG	HALLMARK COAGULATION	1.89275	0.00526103
ZG	HALLMARK CHOLESTEROL HOMEOSTASIS	1.87785	0.00526103
ZG	HALLMARK MTORC1 SIGNALING	1.82378	0.00526103
ZG	HALLMARK ESTROGEN RESPONSE LATE	1.72295	0.00526103
ZG	HALLMARK BILE ACID METABOLISM	1.67015	0.0175549
ZG	HALLMARK OXIDATIVE PHOSPHORYLATION	1.65701	0.00526103
ZG	HALLMARK ADIPOGENESIS	1.65392	0.00526103
ZG	HALLMARK INTERFERON ALPHA RESPONSE	1.62356	0.024941
ZG	HALLMARK COMPLEMENT	1.49823	0.0163099
ZG	HALLMARK FATTY ACID METABOLISM	1.49058	0.0334137
ZG	HALLMARK INTERFERON GAMMA RESPONSE	1.46247	0.0227111
ZG	HALLMARK ALLOGRAFT REJECTION	1.38985	0.0478564
ZG	HALLMARK ESTROGEN RESPONSE EARLY	1.3708	0.046034
ZG	HALLMARK MITOTIC SPINDLE	-1.47306	0.00679206
ZG	HALLMARK WNT BETA CATENIN SIGNALING	-1.55156	0.0185209
ZG	HALLMARK HEDGEHOG SIGNALING	-1.56183	0.0175549
ZF	HALLMARK INTERFERON ALPHA RESPONSE	2.16471	0.00119007
ZF	HALLMARK INTERFERON GAMMA RESPONSE	2.11805	0.00119007
ZF	HALLMARK XENOBIOTIC METABOLISM	1.93161	0.00119007
ZF	HALLMARK ALLOGRAFT REJECTION	1.87636	0.00119007
ZF	HALLMARK COAGULATION	1.85673	0.00119007
ZF	HALLMARK TNFA SIGNALING VIA NFKB	1.82994	0.00119007
ZF	HALLMARK COMPLEMENT	1.80251	0.00119007
ZF	HALLMARK ESTROGEN RESPONSE LATE	1.80083	0.00119007
ZF	HALLMARK P53 PATHWAY	1.72858	0.00119007
ZF	SenMayo	1.66459	0.00755397
ZF	HALLMARK APOPTOSIS	1.65786	0.00472627
ZF	HALLMARK ESTROGEN RESPONSE EARLY	1.63658	0.00274416
ZF	HALLMARK INFLAMMATORY RESPONSE	1.62813	0.00335138
ZF	HALLMARK IL6 JAK STAT3 SIGNALING	1.62792	0.014204
ZF	HALLMARK BILE ACID METABOLISM	1.59645	0.0142936
ZF	HALLMARK UV RESPONSE UP	1.58714	0.0137049
ZF	HALLMARK MTORC1 SIGNALING	1.48045	0.0229188
ZF	HALLMARK HYPOXIA	1.46093	0.0271042
ZF	HALLMARK ADIPOGENESIS	1.45887	0.0271042
ZF	HALLMARK MYC TARGETS V1	-1.67592	0.00213333
ZR	HALLMARK CHOLESTEROL HOMEOSTASIS	1.99393	0.00861212
ZR	HALLMARK MTORC1 SIGNALING	1.85141	0.00861212
ZR	HALLMARK ESTROGEN RESPONSE LATE	1.64336	0.0114601
ZR	HALLMARK XENOBIOTIC METABOLISM	1.62622	0.0171561

## Sheet: IHC antibody
Supplementary Table 10
Details of antibodies used for immunohistochemical staining.
Antibody	RRID	Vender	Catalog Number	Dilution
CYP11B2	AB_2819096	K. Mukai - Keio University School of Medicine	r/mALDO	1:1000
CYP17A1	AB_2895598	Abcam	ab134910	1:250
CYB5A	AB_11145424	OriGene	AM31962PU-N	1:1000
CD68	AB_2074844	Agilent	M0876	1:150
p21	AB_395318	BD Biosciences	554228	1:100

[truncated: 11 more sheets: ST spotannotation, ST DEA cluster, ST annotation, ST DEA annotation, ST YoungElderly, ST GSEA, IHC analysis patients, Phagocytosis gene list, Macrophage GSEA, Metabolome patiants, Metabolome list]
